# Supplementary material for: Switched alternative splicing events as attractive features in lung squamous cell carcinoma
Source: Cancer Cell Int. 2022 Jan 5;22:5. doi: 10.1186/s12935-021-02429-2 (PMC8734344; doi:10.1186/s12935-021-02429-2)
Supplement: Supplementary file 1 — Additional file 1: Table S1. qRT-PCR primers. [file 12935_2021_2429_MOESM1_ESM.xls]

## Sheet: Table S1
Table S1. qRT-PCR primers.
Name	Forward primer	Reverse primer	Product Size(bp)	Refered sequence （Example NCBI Reference Sequence ID）	optimal Tm (℃)
β-actin L	AAAGACCTGTACGCCAACAC	GTCATACTCCTGCTTGCTGAT	219	aaagac 961 ctgtacgcca acacagtgct gtctggcggc accaccatgt accctggcat tgccgacagg 1021 atgcagaagg agatcactgc cctggcaccc agcacaatga agatcaagat cattgctcct 1081 cctgagcgca agtactccgt gtggatcggc ggctccatcc tggcctcgct gtccaccttc 1141 cagcagatgt ggatcagcaa gcaggagtat gac (NM_001101.5)	60
ITIH5-L	ACTGTCGCTGGAGAACTGTG	CGGGGTCCTGATTTCATCGT	97	actgtcgctg gagaactgtg 1441 gcctcacacg gcgcgtgcac gaggaggagg acgcaggctc gcagctcatc gggttctacg 1501 atgaaatcag gaccccg (NM_030569.7)	56
ITIH5-10715AT-L	TCACCGTGTGCTTCAACATT	GGGTGCCCCAATTAACTCTC	107	tcaccgtgt 2161 gcttcaacat tgatgggcag cccggggaca tcctcaggct ggtctctgat cacagggact 2221 ctggtgtcac agtgaacgga gagttaattg gggcaccc (NM_030569.7)	56
LDB1-L	CCCCTGCTGTTGTCTCTGT	GCTGCTCTTGTGGAGGACT	128	cccc 2281 tgctgttgtc tctgtgtccc cattctctgg actctggcct gccctcctag tgcttgtgac 2341 tccctctctt ccagccccac ccccatggta tgtatattcc ttacaagtcc tccacaagag 2401 cagc (NM_001113407.3)	56
LDB1-12935AP-L	GCGATGTGAAGATGTCAGT	CCAGGTATGTAGGCGGATA	171	gcg atgtgaagat gtcagtgggc tgtgcctgtc ctggttgttc ctcaaagtca 301 ttcaagctgt actcgccgaa ggagcccccg aacggcaacg cctttccccc cttccatccc 361 ggcaccatgc tggataggga tgtgggccca actcccatgt atccgcctac atacctgg (NM_001113407.3)	56
PTPN6-L	CATCAAGGTCATGTGCGAGG	TCGGACTCCTGCTTCTTGTT	213	catcaagg 661 tcatgtgcga gggtggacgc tacacagtgg gtggtttgga gaccttcgac agcctcacgg 721 acctggtgga gcatttcaag aagacgggga ttgaggaggc ctcaggcgcc tttgtctacc 781 tgcggcagcc gtactatgcc acgagggtga atgcggctga cattgagaac cgagtgttgg 841 aactgaacaa gaagcaggag tccga (NM_080548.5)	60
PTPN6-20022AP-L	GAGCGGTTCTTCCTCACCT	GAGAGCGAGAAGTCACCCTG	237	gagcggt tcttcctcac 61 ctggcttggg ccactgtgca cagctgtgcc gctggctcag ccccgccccc tgcggccctc 121 tgccgtggct tccccctccc tacagagaga tgctgtcccg tgggtggttt caccgagacc 181 tcagtgggct ggatgcagag accctgctca agggccgagg tgtccacggt agcttcctgg 241 ctcggcccag tcgcaagaac cagggtgact tctcgctctc (NM_080548.5)	60
QKI-L	CAACTTGAAGCAGAAACCGGA	TGGGCTTGCCTCTATTTTGC	94	c aacttgaagc agaaaccgga tgtaaaatca 841 tggtccgagg caaaggctca atgagggata aaaaaaagga ggagcaaaat agaggcaagc 901 cca (NM_206853.3)	60
QKI-78404-AT-L	AAAACTCAGCCCTTGGACAT	AGTCTTGGCCTCCTACACAG	216	aaaa ctcagccctt ggacatataa ccatgtaatt ctatatgaac 4201 gtttagagta ctacatggtt gaccaatatc tagttcttta ctaaaagtaa actcacctct 4261 ttatatatat ttcaaaactg aatttgaagc ctattagaga ccaactgacc ttttagttgt 4321 aatgaactgt atggtcttgc atggtgacac acctgtgtag gaggccaaga ct (NM_206853.3)	60
