# Supplementary material for: Switched alternative splicing events as attractive features in lung squamous cell carcinoma
Source: Cancer Cell Int. 2022 Jan 5;22:5. doi: 10.1186/s12935-021-02429-2 (PMC8734344; doi:10.1186/s12935-021-02429-2)
Supplement: Supplementary file 2 — Additional file 2: Table S2. All samples included in this study. [file 12935_2021_2429_MOESM2_ESM.xls]

## Sheet: Table S2
Table S2. All samples included in this study.
id	LNM	Gender	fustat	Age	Smoking history	Stage	TNM	futime	T	N	M
TCGA-18-3406	0	MALE	Dead	67	Smoker	Stage I	T1N0M0	371	T1	N0	M0
TCGA-18-3407	0	MALE	Dead	72	Smoker	Stage I	T2N0M0	136	T2	N0	M0
TCGA-18-3408	0	FEMALE	Alive	77	Smoker	Stage I	T2N0M0	2178	T2	N0	M0
TCGA-18-3409	0	MALE	Alive	74	Smoker	Stage I	T1N0M0	2524	T1	N0	M0
TCGA-18-3410	0	MALE	Dead	81	Smoker	Stage II	T3N0M0	146	T3	N0	M0
TCGA-18-3412	0	MALE	Dead	52	Smoker	Stage I	T2N0M0	345	T2	N0	M0
TCGA-18-3415	0	MALE	Alive	77	Smoker	Stage I	T2N0M0	1912	T2	N0	M0
TCGA-18-3421	0	MALE	Alive	65	Smoker	Stage I	T2N0M0	1399	T2	N0	M0
TCGA-18-4086	0	MALE	Dead	64	Smoker	Stage I	T2N0M0	85	T2	N0	M0
TCGA-18-4721	0	MALE	Alive	74	Smoker	Stage I	T1N0M0	3469	T1	N0	M0
TCGA-18-5592	0	MALE	Alive	57	Smoker	Stage II	T3N0M0	100	T3	N0	M0
TCGA-18-5595	0	MALE	Dead	50	Nonsmoker	Stage I	T2N0M0	827	T2	N0	M0
TCGA-21-1070	0	FEMALE	Alive	60	Smoker	Stage III	T3N0M0	3724	T3	N0	M0
TCGA-21-1071	0	MALE	Dead	67	Smoker	Stage I	T2N0M0	1492	T2	N0	M0
TCGA-21-1072	0	MALE	Alive	75	Smoker	Stage I	T2N0M0	3516	T2	N0	M0
TCGA-21-1076	0	FEMALE	Alive	54	Smoker	Stage I	T2N0M0	1973	T2	N0	M0
TCGA-21-1078	0	MALE	Dead	77	Smoker	Stage I	T2N0M0	498	T2	N0	M0
TCGA-21-1079	0	MALE	Dead	71	Smoker	Stage III	T3N0M0	1000	T3	N0	M0
TCGA-21-1080	0	MALE	Alive	66	Smoker	Stage I	T2N0M0	NA	T2	N0	M0
TCGA-21-1082	0	MALE	Alive	61	NA	Stage I	T2N0M0	NA	T2	N0	M0
TCGA-21-1083	0	MALE	Dead	75	Smoker	Stage I	T1N0M0	273	T1	N0	M0
TCGA-21-5782	0	FEMALE	Dead	68	Smoker	Stage I	T2N0M0	979	T2	N0	M0
TCGA-21-5783	0	MALE	Dead	76	Smoker	Stage I	T2N0M0	2680	T2	N0	M0
TCGA-21-5784	0	FEMALE	Alive	80	Smoker	Stage I	T2N0M0	932	T2	N0	M0
TCGA-21-5786	0	MALE	Alive	64	Smoker	Stage I	T2N0M0	699	T2	N0	M0
TCGA-21-A5DI	0	MALE	Alive	77	Smoker	Stage I	T1bN0M0	1057	T1	N0	M0
TCGA-22-0944	0	MALE	Dead	61	Smoker	Stage I	T2N0M0	238	T2	N0	M0
TCGA-22-1000	0	MALE	Dead	76	Smoker	Stage I	T2N0M0	454	T2	N0	M0
TCGA-22-1002	0	MALE	Dead	69	Smoker	Stage I	T1N0M0	146	T1	N0	M0
TCGA-22-1005	0	MALE	Dead	63	Smoker	Stage I	T1N0M0	2025	T1	N0	M0
TCGA-22-1011	0	MALE	Dead	73	Smoker	Stage I	T2N0M0	55	T2	N0	M0
TCGA-22-1012	0	FEMALE	Dead	80	Smoker	Stage I	T2N0M0	429	T2	N0	M0
TCGA-22-1016	0	MALE	Dead	65	Smoker	Stage I	T2N0M0	881	T2	N0	M0
TCGA-22-1017	0	MALE	Dead	62	Smoker	Stage I	T1N0M0	1485	T1	N0	M0
TCGA-22-4593	0	MALE	Dead	77	Smoker	Stage II	T2bN0M0	1113	T2	N0	M0
TCGA-22-4596	0	FEMALE	Dead	69	Smoker	Stage I	T1bN0M0	18	T1	N0	M0
TCGA-22-4599	0	FEMALE	Dead	73	Smoker	Stage I	T2aN0M0	1217	T2	N0	M0
TCGA-22-4601	0	FEMALE	Dead	73	Smoker	Stage III	T4N0M0	1092	T4	N0	M0
TCGA-22-4605	0	FEMALE	Dead	78	Smoker	Stage I	T2N0M0	974	T2	N0	M0
TCGA-22-4607	0	MALE	Dead	75	Smoker	Stage I	T2aN0M0	623	T2	N0	M0
TCGA-22-4609	0	MALE	Dead	81	Smoker	Stage I	T1N0M0	291	T1	N0	M0
TCGA-22-4613	0	FEMALE	Dead	73	Smoker	Stage I	T1bN0M0	396	T1	N0	M0
TCGA-22-5471	0	MALE	Alive	75	Smoker	Stage I	T2N0M0	979	T2	N0	M0
TCGA-22-5472	0	MALE	Dead	67	Smoker	Stage I	T2aN0M0	1975	T2	N0	M0
TCGA-22-5473	0	MALE	Dead	78	Smoker	NA	T3N0M0	1933	T3	N0	M0
TCGA-22-5474	0	MALE	Dead	74	Smoker	Stage I	T2aN0M0	474	T2	N0	M0
TCGA-22-5477	0	MALE	Dead	65	Smoker	Stage I	T1N0M0	1426	T1	N0	M0
TCGA-22-5478	0	MALE	Dead	79	Smoker	Stage I	T2aN0M0	25	T2	N0	M0
TCGA-22-5479	0	MALE	Alive	64	Smoker	Stage I	T2N0M0	1722	T2	N0	M0
TCGA-22-5480	0	FEMALE	Dead	66	Smoker	Stage I	T1bN0M0	2367	T1	N0	M0
TCGA-22-5482	0	MALE	Dead	81	Smoker	Stage I	T2aN0M0	378	T2	N0	M0
TCGA-22-5485	0	FEMALE	Dead	58	Smoker	Stage I	T1aN0M0	951	T1	N0	M0
TCGA-22-5489	0	MALE	Dead	64	Smoker	Stage I	T1bN0M0	2023	T1	N0	M0
TCGA-22-5491	0	MALE	Dead	74	Smoker	Stage I	T1aN0M0	1761	T1	N0	M0
TCGA-22-A5C4	0	MALE	Alive	70	Smoker	Stage II	T2bN0M0	30	T2	N0	M0
TCGA-33-4532	0	MALE	Alive	68	Smoker	Stage I	T2N0M0	2758	T2	N0	M0
TCGA-33-4533	0	FEMALE	Alive	76	Smoker	Stage I	T2N0M0	3644	T2	N0	M0
TCGA-33-4547	0	MALE	Alive	68	Smoker	Stage I	T2N0M0	1331	T2	N0	M0
TCGA-33-4566	0	MALE	Dead	40	Smoker	Stage I	T2N0M0	5287	T2	N0	M0
TCGA-33-4582	0	MALE	Dead	55	Smoker	Stage I	T1N0M0	3149	T1	N0	M0
TCGA-33-4583	0	MALE	Alive	73	Smoker	Stage I	T1N0M0	NA	T1	N0	M0
TCGA-33-4587	0	FEMALE	Dead	63	Smoker	Stage I	T2N0MX	1656	T2	N0	NA
TCGA-33-A4WN	0	MALE	Dead	60	Smoker	Stage I	T2aN0MX	143	T2	N0	NA
TCGA-33-AAS8	0	FEMALE	Dead	59	Smoker	Stage I	T1N0MX	1114	T1	N0	NA
TCGA-33-AASB	0	MALE	Dead	66	Smoker	Stage I	T2N0MX	211	T2	N0	NA
TCGA-33-AASD	0	MALE	Dead	83	Smoker	Stage I	T1N0MX	2249	T1	N0	NA
TCGA-33-AASJ	0	MALE	Dead	60	Smoker	Stage I	T2N0MX	3600	T2	N0	NA
TCGA-33-AASL	0	FEMALE	Dead	57	Smoker	Stage I	T1N0MX	826	T1	N0	NA
TCGA-34-2600	0	FEMALE	Dead	76	Smoker	Stage I	T1N0M0	2023	T1	N0	M0
TCGA-34-2608	0	MALE	Dead	84	Smoker	Stage I	T2N0M0	1084	T2	N0	M0
TCGA-34-5231	0	MALE	Alive	72	Smoker	Stage I	T1N0M0	1645	T1	N0	M0
TCGA-34-5234	0	FEMALE	Alive	71	Smoker	Stage I	T1N0M0	1067	T1	N0	M0
TCGA-34-5236	0	MALE	Dead	60	NA	Stage II	T3N0M0	276	T3	N0	M0
TCGA-34-5239	0	MALE	Alive	75	NA	Stage III	T4N0M0	357	T4	N0	M0
TCGA-34-5241	0	MALE	Alive	79	Smoker	Stage I	T2N0M0	474	T2	N0	M0
TCGA-34-5927	0	FEMALE	Alive	70	NA	Stage I	T1N0M0	707	T1	N0	M0
TCGA-34-5929	0	FEMALE	Dead	78	Smoker	Stage I	T2N0M0	151	T2	N0	M0
TCGA-34-7107	0	MALE	Dead	70	Smoker	Stage II	T2aN0M0	34	T2	N0	M0
TCGA-34-8455	0	MALE	Dead	67	Smoker	Stage IV	T4N0M1a	123	T4	N0	M1
TCGA-34-A5IX	0	MALE	Alive	80	Smoker	Stage II	T3N0M0	693	T3	N0	M0
TCGA-37-3789	0	MALE	Alive	65	Nonsmoker	Stage I	T2N0	13	T2	N0	NA
TCGA-37-3792	0	MALE	Alive	69	Nonsmoker	Stage I	T2N0M0	13	T2	N0	M0
TCGA-37-4129	0	FEMALE	Alive	52	Smoker	Stage I	T1bN0M0	222	T1	N0	M0
TCGA-37-4130	0	MALE	Alive	56	Smoker	Stage I	T1bN0M0	262	T1	N0	M0
TCGA-37-4132	0	FEMALE	Alive	61	Nonsmoker	Stage IV	T2N0M1	244	T2	N0	M1
TCGA-37-4133	0	MALE	Alive	63	Smoker	Stage III	T4N0M0	247	T4	N0	M0
TCGA-37-4135	0	MALE	Alive	68	Smoker	Stage I	T2aN0M0	213	T2	N0	M0
TCGA-37-4141	0	FEMALE	Alive	65	Nonsmoker	Stage I	T1bN0M0	13	T1	N0	M0
TCGA-37-A5EL	0	MALE	Alive	53	NA	Stage II	T3N0M0	479	T3	N0	M0
TCGA-37-A5EM	0	MALE	Alive	49	NA	Stage II	T2N0M0	120	T2	N0	M0
TCGA-39-5011	0	FEMALE	Alive	70	Smoker	Stage I	T1bN0M0	1505	T1	N0	M0
TCGA-39-5019	0	MALE	Alive	70	Smoker	Stage I	T2aN0M0	1454	T2	N0	M0
TCGA-39-5021	0	MALE	Dead	70	Smoker	Stage I	T2aN0M0	2170	T2	N0	M0
TCGA-39-5022	0	MALE	Dead	76	Smoker	Stage I	T2aN0M0	1679	T2	N0	M0
TCGA-39-5027	0	MALE	Alive	73	Smoker	Stage I	T2aN0M0	1953	T2	N0	M0
TCGA-39-5031	0	FEMALE	Alive	76	Smoker	Stage I	T1aN0M0	889	T1	N0	M0
TCGA-39-5034	0	FEMALE	Dead	73	Smoker	Stage II	T3N0M0	1163	T3	N0	M0
TCGA-39-5035	0	FEMALE	Alive	72	Smoker	Stage I	T1bN0M0	506	T1	N0	M0
TCGA-39-5036	0	MALE	Alive	73	Smoker	Stage I	T2N0M0	1135	T2	N0	M0
TCGA-39-5039	0	MALE	Dead	76	Smoker	Stage II	T2bN0M0	550	T2	N0	M0
TCGA-43-2578	0	FEMALE	Alive	59	Smoker	Stage I	T1N0M0	578	T1	N0	M0
TCGA-43-3394	0	MALE	Alive	52	Smoker	Stage I	T2aN0M0	358	T2	N0	M0
TCGA-43-3920	0	MALE	Alive	71	Smoker	Stage I	T2N0M0	273	T2	N0	M0
TCGA-43-5670	0	MALE	Alive	70	Smoker	Stage II	T2bN0M0	573	T2	N0	M0
TCGA-43-6143	0	MALE	Alive	70	Smoker	Stage I	T2N0M0	222	T2	N0	M0
TCGA-43-6770	0	FEMALE	Alive	59	Smoker	Stage I	T2aN0MX	92	T2	N0	NA
TCGA-43-6771	0	MALE	Dead	85	Smoker	Stage I	T2N0MX	166	T2	N0	NA
TCGA-43-7656	0	MALE	Alive	71	Smoker	Stage I	T1bN0MX	217	T1	N0	NA
TCGA-43-7657	0	FEMALE	Alive	68	Smoker	Stage I	T1N0MX	53	T1	N0	NA
TCGA-43-7658	0	FEMALE	Alive	75	Smoker	Stage I	T1N0M0	2086	T1	N0	M0
TCGA-43-8116	0	MALE	Alive	73	Smoker	Stage I	T1bN0M0	206	T1	N0	M0
TCGA-43-8118	0	FEMALE	Dead	55	Smoker	Stage I	T1bN0M0	89	T1	N0	M0
TCGA-43-A474	0	MALE	Alive	66	Smoker	Stage II	T2bN0M0	272	T2	N0	M0
TCGA-43-A475	0	FEMALE	Alive	67	Smoker	Stage II	T3N0M0	211	T3	N0	M0
TCGA-43-A56U	0	FEMALE	Alive	76	Smoker	Stage I	T1bN0MX	60	T1	N0	NA
TCGA-46-3765	0	FEMALE	Alive	59	Smoker	Stage I	T1N0M0	419	T1	N0	M0
TCGA-46-3766	0	FEMALE	Alive	62	Smoker	Stage I	T1N0M0	399	T1	N0	M0
TCGA-46-3767	0	MALE	Alive	76	Smoker	Stage I	T1aN0M0	428	T1	N0	M0
TCGA-46-3769	0	MALE	Alive	57	Smoker	NA	T4N0M0	122	T4	N0	M0
TCGA-51-4079	0	FEMALE	Dead	73	Smoker	Stage I	T2N0	12	T2	N0	NA
TCGA-51-6867	0	FEMALE	Dead	72	Smoker	Stage I	T1N0M0	1856	T1	N0	M0
TCGA-52-7622	0	FEMALE	Alive	62	Smoker	Stage I	T1aN0M0	550	T1	N0	M0
TCGA-52-7809	0	#N/A	#N/A	#N/A	#N/A	#N/A	#N/A	#N/A	#N/A	#N/A	#N/A
TCGA-52-7810	0	FEMALE	Alive	60	Smoker	Stage II	T3N0M0	956	T3	N0	M0
TCGA-52-7811	0	MALE	Dead	67	Smoker	Stage I	T2N0M0	266	T2	N0	M0
TCGA-56-1622	0	MALE	Dead	58	Smoker	Stage I	T2N0M0	881	T2	N0	M0
TCGA-56-5897	0	MALE	Alive	74	Smoker	Stage I	T1bN0MX	4	T1	N0	NA
TCGA-56-5898	0	MALE	Alive	69	Smoker	Stage I	T1bN0M0	0	T1	N0	M0
TCGA-56-6545	0	FEMALE	Alive	77	Smoker	Stage I	T2aN0M0	70	T2	N0	M0
TCGA-56-6546	0	MALE	Alive	67	Smoker	Stage II	T2bN0MX	NA	T2	N0	NA
TCGA-56-7221	0	MALE	Alive	79	Smoker	Stage I	T2N0M0	30	T2	N0	M0
TCGA-56-7222	0	MALE	Alive	60	Smoker	Stage I	T2aN0M0	13	T2	N0	M0
TCGA-56-7580	0	MALE	Alive	84	Smoker	Stage I	T2aN0M0	43	T2	N0	M0
TCGA-56-7582	0	MALE	Alive	83	Smoker	Stage I	T2aN0M0	28	T2	N0	M0
TCGA-56-7730	0	MALE	Alive	73	Smoker	Stage II	T2bN0M0	8	T2	N0	M0
TCGA-56-7731	0	FEMALE	Alive	66	Smoker	Stage I	T2aN0MX	0	T2	N0	NA
TCGA-56-8082	0	FEMALE	Alive	80	Smoker	Stage II	T2bN0MX	28	T2	N0	NA
TCGA-56-8083	0	MALE	Alive	56	Smoker	Stage I	T2aN0MX	4	T2	N0	NA
TCGA-56-8201	0	MALE	Alive	74	Smoker	Stage II	T3N0MX	29	T3	N0	NA
TCGA-56-8304	0	FEMALE	Alive	73	Smoker	Stage I	T1bN0MX	111	T1	N0	NA
TCGA-56-8305	0	MALE	Alive	72	Smoker	Stage I	T2aN0M0	109	T2	N0	M0
TCGA-56-8307	0	FEMALE	Alive	55	Smoker	Stage II	T3N0M0	28	T3	N0	M0
TCGA-56-8308	0	MALE	Alive	79	Smoker	Stage II	T3N0MX	223	T3	N0	NA
TCGA-56-8309	0	MALE	Alive	66	Smoker	Stage I	T1bN0MX	20	T1	N0	NA
TCGA-56-8503	0	FEMALE	Alive	76	Smoker	Stage II	T3N0M0	44	T3	N0	M0
TCGA-56-8504	0	MALE	Alive	74	Smoker	Stage I	T2aN0MX	185	T2	N0	NA
TCGA-56-8622	0	MALE	Alive	68	Smoker	Stage I	T2aN0M0	60	T2	N0	M0
TCGA-56-8623	0	MALE	Alive	71	Smoker	Stage I	T2aN0MX	9	T2	N0	NA
TCGA-56-8624	0	MALE	Alive	84	Smoker	Stage II	T3N0MX	36	T3	N0	NA
TCGA-56-8626	0	MALE	Alive	59	Smoker	Stage I	T1aN0MX	18	T1	N0	NA
TCGA-56-8628	0	MALE	Alive	78	Smoker	Stage I	T1bN0MX	18	T1	N0	NA
TCGA-56-8629	0	MALE	Alive	63	Smoker	Stage II	T2bN0MX	36	T2	N0	NA
TCGA-56-A4BX	0	MALE	Alive	70	Smoker	Stage II	T2bN0MX	48	T2	N0	NA
TCGA-56-A4BY	0	MALE	Alive	66	Smoker	Stage I	T2aN0MX	31	T2	N0	NA
TCGA-56-A4ZJ	0	FEMALE	Alive	75	Smoker	Stage I	T1aN0M0	26	T1	N0	M0
TCGA-56-A4ZK	0	FEMALE	Alive	76	Smoker	Stage I	T2N0M0	5	T2	N0	M0
TCGA-56-A5DR	0	MALE	Alive	81	Nonsmoker	Stage I	T1aN0MX	6	T1	N0	NA
TCGA-56-A5DS	0	FEMALE	Alive	72	Smoker	Stage I	T2aN0MX	11	T2	N0	NA
TCGA-56-A62T	0	MALE	Alive	78	Smoker	Stage II	T2bN0MX	6	T2	N0	NA
TCGA-58-8387	0	MALE	Dead	60	Smoker	Stage II	T2bN0M0	403	T2	N0	M0
TCGA-58-8388	0	MALE	Alive	60	Smoker	Stage I	T2aN0M0	413	T2	N0	M0
TCGA-58-8390	0	MALE	Alive	70	Smoker	Stage II	T2bN0M0	274	T2	N0	M0
TCGA-58-8392	0	MALE	Dead	70	Smoker	Stage I	T2aN0M0	501	T2	N0	M0
TCGA-58-8393	0	FEMALE	Alive	68	Smoker	Stage I	T2aN0M0	22	T2	N0	M0
TCGA-58-A46N	0	MALE	Alive	52	Smoker	Stage I	T2aN0M0	549	T2	N0	M0
TCGA-60-2695	0	FEMALE	Alive	74	Smoker	Stage I	T2N0M0	511	T2	N0	M0
TCGA-60-2696	0	FEMALE	Dead	76	Smoker	Stage II	T2N0M0	111	T2	N0	M0
TCGA-60-2706	0	MALE	Alive	58	Smoker	Stage I	T1N0M0	2737	T1	N0	M0
TCGA-60-2707	0	MALE	Dead	70	Smoker	Stage I	T2N0M0	667	T2	N0	M0
TCGA-60-2709	0	MALE	Alive	69	Smoker	Stage I	T2N0MX	1575	T2	N0	NA
TCGA-60-2711	0	FEMALE	Alive	64	Smoker	Stage I	T2N0M0	913	T2	N0	M0
TCGA-60-2713	0	MALE	Alive	64	Smoker	Stage I	T2N0M0	1524	T2	N0	M0
TCGA-60-2715	0	MALE	Dead	51	Smoker	Stage I	T1N0M0	1075	T1	N0	M0
TCGA-60-2719	0	FEMALE	Alive	83	Smoker	Stage I	T1N0M0	956	T1	N0	M0
TCGA-60-2720	0	FEMALE	Alive	60	Smoker	Stage I	T2N0M0	103	T2	N0	M0
TCGA-60-2721	0	MALE	Alive	73	Smoker	Stage I	T2N0M0	833	T2	N0	M0
TCGA-60-2723	0	FEMALE	Alive	74	Smoker	Stage I	T2N0M0	700	T2	N0	M0
TCGA-60-2725	0	MALE	Alive	74	Smoker	Stage I	T2N0M0	734	T2	N0	M0
TCGA-63-5128	0	MALE	Dead	NA	Smoker	Stage I	T2N0M0	NA	T2	N0	M0
TCGA-63-6202	0	MALE	Alive	NA	Smoker	Stage II	T2N0M0	NA	T2	N0	M0
TCGA-63-7020	0	MALE	Alive	NA	Smoker	Stage I	T1N0M0	NA	T1	N0	M0
TCGA-63-7021	0	MALE	Alive	NA	Smoker	Stage I	T1N0M0	NA	T1	N0	M0
TCGA-63-7022	0	FEMALE	Alive	NA	Smoker	Stage I	T1N0M0	NA	T1	N0	M0
TCGA-63-A5MB	0	MALE	Alive	62	Smoker	Stage I	T2N0M0	3469	T2	N0	M0
TCGA-63-A5MG	0	MALE	Alive	68	Smoker	Stage I	T2N0M0	1849	T2	N0	M0
TCGA-63-A5MH	0	MALE	Alive	68	Smoker	Stage I	T1N0M0	1874	T1	N0	M0
TCGA-63-A5ML	0	MALE	Alive	68	Smoker	Stage I	T2N0M0	1286	T2	N0	M0
TCGA-63-A5MN	0	FEMALE	Dead	78	Nonsmoker	Stage II	T3N0M0	345	T3	N0	M0
TCGA-63-A5MR	0	FEMALE	Alive	70	Smoker	Stage I	T2N0M0	2522	T2	N0	M0
TCGA-63-A5MS	0	MALE	Alive	78	Smoker	Stage I	T2N0M0	2130	T2	N0	M0
TCGA-63-A5MT	0	MALE	Alive	74	Smoker	Stage II	T3N0M0	512	T3	N0	M0
TCGA-63-A5MV	0	MALE	Alive	69	Smoker	Stage II	T2bN0M0	794	T2	N0	M0
TCGA-63-A5MW	0	MALE	Alive	76	Smoker	Stage I	T2N0M0	153	T2	N0	M0
TCGA-63-A5MY	0	MALE	Alive	63	Smoker	Stage I	T1bN0M0	10	T1	N0	M0
TCGA-66-2727	0	FEMALE	Dead	55	Smoker	Stage I	T2N0M0	516	T2	N0	M0
TCGA-66-2734	0	FEMALE	Alive	62	Smoker	Stage I	T2N0M0	1342	T2	N0	M0
TCGA-66-2753	0	MALE	Alive	69	Smoker	Stage I	T2N0M0	34	T2	N0	M0
TCGA-66-2755	0	MALE	Alive	63	Smoker	Stage I	T2N0M0	29	T2	N0	M0
TCGA-66-2756	0	MALE	Alive	68	Smoker	Stage III	T4N0M0	31	T4	N0	M0
TCGA-66-2757	0	FEMALE	Alive	65	Smoker	Stage I	T1N0M0	31	T1	N0	M0
TCGA-66-2758	0	MALE	Alive	71	Smoker	Stage I	T2N0M0	698	T2	N0	M0
TCGA-66-2763	0	FEMALE	Alive	63	Smoker	Stage I	T2N0M0	31	T2	N0	M0
TCGA-66-2765	0	MALE	Alive	64	Smoker	Stage I	T2N0M0	61	T2	N0	M0
TCGA-66-2769	0	MALE	Dead	75	Smoker	Stage III	T4N0M0	215	T4	N0	M0
TCGA-66-2770	0	MALE	Alive	79	Smoker	Stage I	T2N0M0	722	T2	N0	M0
TCGA-66-2773	0	MALE	Dead	69	Smoker	Stage I	T2N0M0	92	T2	N0	M0
TCGA-66-2777	0	MALE	Alive	71	Smoker	Stage I	T2N0M0	63	T2	N0	M0
TCGA-66-2780	0	MALE	Dead	65	Smoker	Stage I	T2N0M0	366	T2	N0	M0
TCGA-66-2781	0	#N/A	#N/A	#N/A	#N/A	#N/A	#N/A	#N/A	#N/A	#N/A	#N/A
TCGA-66-2782	0	MALE	Dead	71	Smoker	Stage II	T3N0M0	365	T3	N0	M0
TCGA-66-2785	0	MALE	Alive	65	Smoker	Stage I	T2N0M0	61	T2	N0	M0
TCGA-66-2786	0	FEMALE	Alive	68	Smoker	Stage I	T1N0M0	822	T1	N0	M0
TCGA-66-2787	0	MALE	Alive	57	Smoker	Stage I	T1N0M0	1311	T1	N0	M0
TCGA-66-2788	0	MALE	Alive	56	Smoker	Stage I	T2N0M0	713	T2	N0	M0
TCGA-66-2800	0	MALE	Alive	70	Smoker	Stage III	T4N0M0	1548	T4	N0	M0
TCGA-68-7757	0	MALE	Alive	74	Smoker	Stage I	T1bN0MX	214	T1	N0	NA
TCGA-68-8250	0	MALE	Alive	66	Smoker	Stage I	T1aN0MX	258	T1	N0	NA
TCGA-68-8251	0	MALE	Alive	78	Smoker	Stage I	T2aN0M0	100	T2	N0	M0
TCGA-68-A59J	0	FEMALE	Alive	74	Smoker	Stage I	T2aN0MX	106	T2	N0	NA
TCGA-6A-AB49	0	FEMALE	Dead	73	Smoker	Stage I	T2N0MX	NA	T2	N0	NA
TCGA-70-6723	0	MALE	Alive	65	Nonsmoker	Stage II	T3N0M0	0	T3	N0	M0
TCGA-77-6845	0	MALE	Dead	69	Smoker	Stage II	T3N0M0	708	T3	N0	M0
TCGA-77-7138	0	MALE	Dead	67	Smoker	Stage I	T2N0M0	340	T2	N0	M0
TCGA-77-7141	0	MALE	Alive	64	Smoker	Stage I	T2N0M0	17	T2	N0	M0
TCGA-77-7142	0	FEMALE	Alive	59	Smoker	Stage I	T2N0M0	1324	T2	N0	M0
TCGA-77-7338	0	MALE	Dead	64	Smoker	Stage I	T2N0M0	5	T2	N0	M0
TCGA-77-7463	0	MALE	Dead	75	Smoker	Stage I	T2N0M0	1423	T2	N0	M0
TCGA-77-8008	0	MALE	Dead	68	Smoker	Stage I	T2N0M0	2639	T2	N0	M0
TCGA-77-8138	0	MALE	Dead	74	Smoker	Stage I	T2N0M0	539	T2	N0	M0
TCGA-77-8139	0	MALE	Alive	72	Smoker	Stage II	T3N0M0	3576	T3	N0	M0
TCGA-77-8144	0	MALE	Alive	70	Smoker	Stage I	T2N0M0	889	T2	N0	M0
TCGA-77-8146	0	MALE	Alive	72	Smoker	Stage I	T1N0M0	2417	T1	N0	M0
TCGA-77-8153	0	FEMALE	Alive	77	Smoker	Stage I	T2N0M0	1722	T2	N0	M0
TCGA-77-8154	0	MALE	Alive	67	Smoker	Stage I	T1N0M0	1161	T1	N0	M0
TCGA-77-8156	0	MALE	Alive	60	Smoker	Stage I	T2aN0M0	12	T2	N0	M0
TCGA-77-A5FZ	0	MALE	Dead	64	Smoker	Stage III	T4N0M0	3838	T4	N0	M0
TCGA-77-A5G7	0	MALE	Dead	63	Smoker	Stage I	T1N0M0	180	T1	N0	M0
TCGA-77-A5G8	0	MALE	Alive	70	Smoker	Stage II	T3N0M0	1324	T3	N0	M0
TCGA-77-A5GA	0	MALE	Alive	76	Smoker	Stage I	T2aN0M0	37	T2	N0	M0
TCGA-77-A5GH	0	MALE	Alive	81	Smoker	Stage I	T2aN0M0	733	T2	N0	M0
TCGA-85-6175	0	FEMALE	Alive	63	Nonsmoker	Stage II	T3N0M0	0	T3	N0	M0
TCGA-85-7696	0	MALE	Alive	64	Smoker	Stage I	T1N0M0	20	T1	N0	M0
TCGA-85-7697	0	MALE	Alive	49	Smoker	Stage II	T3N0M0	12	T3	N0	M0
TCGA-85-7698	0	MALE	Alive	48	Smoker	Stage I	T1bN0M0	54	T1	N0	M0
TCGA-85-7699	0	MALE	Alive	73	Smoker	Stage III	T4N0M0	3	T4	N0	M0
TCGA-85-7710	0	FEMALE	Alive	59	Smoker	Stage I	T1bN0M0	0	T1	N0	M0
TCGA-85-7844	0	#N/A	#N/A	#N/A	#N/A	#N/A	#N/A	#N/A	#N/A	#N/A	#N/A
TCGA-85-7950	0	MALE	Alive	46	Smoker	Stage I	T2aN0M0	61	T2	N0	M0
TCGA-85-8048	0	MALE	Alive	62	Smoker	Stage I	T1N0M0	28	T1	N0	M0
TCGA-85-8049	0	MALE	Alive	57	Nonsmoker	Stage I	T2aN0M0	61	T2	N0	M0
TCGA-85-8052	0	MALE	Alive	53	Smoker	Stage II	T3N0M0	18	T3	N0	M0
TCGA-85-8070	0	MALE	Alive	71	Smoker	Stage I	T2N0M0	47	T2	N0	M0
TCGA-85-8072	0	MALE	Alive	60	Smoker	Stage I	T1aN0M0	38	T1	N0	M0
TCGA-85-8287	0	MALE	Alive	72	Smoker	Stage I	T1bN0M0	14	T1	N0	M0
TCGA-85-8350	0	MALE	Alive	61	Smoker	Stage I	T1bN0M0	61	T1	N0	M0
TCGA-85-8354	0	MALE	Alive	53	Smoker	Stage I	T2aN0M0	67	T2	N0	M0
TCGA-85-8355	0	MALE	Alive	63	Nonsmoker	Stage I	T1aN0M0	22	T1	N0	M0
TCGA-85-8479	0	MALE	Alive	66	Smoker	Stage I	T1aN0M0	24	T1	N0	M0
TCGA-85-8481	0	MALE	Alive	70	Smoker	Stage II	T3N0M0	24	T3	N0	M0
TCGA-85-8580	0	FEMALE	Alive	52	Smoker	Stage I	T2aN0M0	29	T2	N0	M0
TCGA-85-8582	0	MALE	Alive	49	Smoker	Stage I	T1aN0M0	6	T1	N0	M0
TCGA-85-8666	0	MALE	Alive	65	Smoker	Stage I	T2aN0M0	16	T2	N0	M0
TCGA-85-A4CL	0	MALE	Alive	65	Smoker	Stage I	T1bN0M0	17	T1	N0	M0
TCGA-85-A4JB	0	MALE	Alive	74	Smoker	Stage II	T3N0M0	0	T3	N0	M0
TCGA-85-A4JC	0	MALE	Alive	84	Smoker	Stage II	T2bN0M0	0	T2	N0	M0
TCGA-85-A4PA	0	MALE	Alive	61	Smoker	Stage I	T2aN0M0	0	T2	N0	M0
TCGA-85-A4QQ	0	MALE	Alive	68	Smoker	Stage I	T2aN0M0	0	T2	N0	M0
TCGA-85-A4QR	0	MALE	Alive	67	Smoker	Stage I	T2aN0M0	27	T2	N0	M0
TCGA-85-A50M	0	MALE	Alive	47	Smoker	Stage II	T2bN0M0	22	T2	N0	M0
TCGA-85-A50Z	0	MALE	Alive	57	Smoker	Stage II	T2bN0M0	1	T2	N0	M0
TCGA-85-A53L	0	MALE	Alive	63	Smoker	Stage II	T2bN0M0	14	T2	N0	M0
TCGA-85-A5B5	0	MALE	Alive	58	Smoker	Stage I	T1bN0M0	115	T1	N0	M0
TCGA-90-6837	0	MALE	Alive	64	Smoker	Stage II	T3N0MX	46	T3	N0	NA
TCGA-90-7766	0	FEMALE	Alive	66	Smoker	Stage I	T1bN0MX	49	T1	N0	NA
TCGA-90-7964	0	MALE	Alive	70	Smoker	Stage I	T2aN0MX	105	T2	N0	NA
TCGA-90-A4ED	0	MALE	Alive	69	Smoker	Stage I	T2aN0MX	262	T2	N0	NA
TCGA-92-7341	0	MALE	Alive	71	Smoker	Stage I	T2aN0MX	111	T2	N0	NA
TCGA-92-8064	0	MALE	Alive	58	Smoker	NA	T2bN0MX	178	T2	N0	NA
TCGA-92-8065	0	FEMALE	Alive	74	Smoker	Stage II	T3N0MX	83	T3	N0	NA
TCGA-94-7033	0	MALE	Alive	73	Smoker	Stage I	T2N0MX	96	T2	N0	NA
TCGA-94-7557	0	MALE	Dead	73	Smoker	Stage I	T2N0M0	5	T2	N0	M0
TCGA-94-8035	0	MALE	Alive	64	Smoker	Stage II	T3N0MX	118	T3	N0	NA
TCGA-94-8490	0	MALE	Alive	70	Smoker	Stage II	T3N0M0	155	T3	N0	M0
TCGA-94-A4VJ	0	FEMALE	Alive	71	Smoker	Stage I	T1bN0M0	47	T1	N0	M0
TCGA-94-A5I6	0	MALE	Alive	62	Smoker	Stage II	T3N0M0	202	T3	N0	M0
TCGA-96-7545	0	MALE	Alive	73	Smoker	Stage I	T1N0MX	1346	T1	N0	NA
TCGA-96-8169	0	FEMALE	Alive	67	Smoker	Stage I	T1aN0M0	203	T1	N0	M0
TCGA-98-7454	0	MALE	Alive	73	Smoker	Stage I	T2aN0M0	121	T2	N0	M0
TCGA-98-8021	0	FEMALE	Alive	75	Smoker	Stage I	T1aN0M0	449	T1	N0	M0
TCGA-98-8022	0	MALE	Alive	61	Smoker	Stage I	T1aN0M0	244	T1	N0	M0
TCGA-98-A538	0	MALE	Alive	67	Smoker	Stage II	T3N0M0	122	T3	N0	M0
TCGA-98-A539	0	MALE	Alive	63	Smoker	Stage II	T3N0M0	121	T3	N0	M0
TCGA-98-A53A	0	MALE	Alive	70	Smoker	Stage I	T2aN0M0	311	T2	N0	M0
TCGA-98-A53B	0	MALE	Dead	69	Smoker	Stage I	T2aN0M0	61	T2	N0	M0
TCGA-98-A53C	0	FEMALE	Alive	77	Smoker	Stage I	T1aN0M0	352	T1	N0	M0
TCGA-98-A53D	0	MALE	Alive	68	Smoker	Stage II	T3N0M0	24	T3	N0	M0
TCGA-98-A53H	0	FEMALE	Alive	76	Smoker	Stage I	T1aN0M0	183	T1	N0	M0
TCGA-98-A53J	0	MALE	Alive	77	Smoker	Stage I	T2aN0M0	169	T2	N0	M0
TCGA-J1-A4AH	0	MALE	Alive	70	Smoker	Stage II	T2bN0MX	227	T2	N0	NA
TCGA-L3-A4E7	0	MALE	Alive	71	Smoker	Stage I	T2aN0M0	36	T2	N0	M0
TCGA-L3-A524	0	FEMALE	Alive	45	Smoker	Stage II	T3N0M0	474	T3	N0	M0
TCGA-LA-A446	0	MALE	Alive	68	Smoker	Stage I	T1bN0MX	38	T1	N0	NA
TCGA-MF-A522	0	MALE	Alive	54	Smoker	Stage I	T2aN0MX	89	T2	N0	NA
TCGA-NC-A5HD	0	MALE	Dead	79	Smoker	Stage II	T3N0M0	2	T3	N0	M0
TCGA-NC-A5HF	0	MALE	Dead	74	Smoker	Stage III	T4N0MX	138	T4	N0	NA
TCGA-NC-A5HH	0	MALE	Alive	53	Smoker	Stage I	T1N0M0	41	T1	N0	M0
TCGA-NC-A5HI	0	FEMALE	Alive	68	Smoker	Stage I	T2N0M0	1213	T2	N0	M0
TCGA-NC-A5HJ	0	MALE	Dead	59	Smoker	Stage II	T3N0M0	418	T3	N0	M0
TCGA-NC-A5HK	0	FEMALE	Alive	58	Smoker	Stage II	T3N0M0	143	T3	N0	M0
TCGA-NC-A5HL	0	MALE	Dead	73	Smoker	Stage II	T2bN0M0	88	T2	N0	M0
TCGA-NC-A5HM	0	MALE	Alive	76	Smoker	Stage I	T2aN0M0	30	T2	N0	M0
TCGA-NC-A5HP	0	MALE	Alive	69	Smoker	Stage IV	T2aN0M1b	759	T2	N0	M1
TCGA-NK-A5CR	0	MALE	Alive	77	Smoker	Stage I	T2N0MX	2417	T2	N0	NA
TCGA-NK-A5CT	0	MALE	Alive	70	NA	Stage I	T1N0M0	1772	T1	N0	M0
TCGA-NK-A5CX	0	MALE	Alive	73	Smoker	Stage II	T2bN0MX	118	T2	N0	NA
TCGA-O2-A52N	0	MALE	Dead	78	Smoker	Stage I	T2N0MX	1006	T2	N0	NA
TCGA-O2-A52V	0	FEMALE	Dead	75	Smoker	Stage II	T3N0MX	1335	T3	N0	NA
TCGA-O2-A52W	0	MALE	Dead	63	Smoker	Stage I	T2N0MX	261	T2	N0	NA
TCGA-XC-AA0X	0	FEMALE	Dead	77	Smoker	Stage I	T1aN0M0	6	T1	N0	M0
TCGA-18-3411	1	FEMALE	Alive	63	Smoker	Stage III	T2N2M0	1470	T2	N2	M0
TCGA-18-3414	1	MALE	Dead	73	Smoker	Stage IV	T4N1M1	716	T4	N1	M1
TCGA-18-3416	1	MALE	Alive	83	Smoker	Stage II	T2N1M0	964	T2	N1	M0
TCGA-18-3417	1	MALE	Alive	65	Smoker	Stage IV	T2N1M1	787	T2	N1	M1
TCGA-18-3419	1	MALE	Alive	73	Smoker	Stage II	T2N1M0	55	T2	N1	M0
TCGA-18-4083	1	MALE	Dead	63	Smoker	Stage II	T2N1M0	188	T2	N1	M0
TCGA-21-1075	1	MALE	Alive	57	Smoker	Stage II	T2N1M0	2253	T2	N1	M0
TCGA-21-1077	1	MALE	Dead	64	Smoker	Stage II	T2N1M0	1107	T2	N1	M0
TCGA-21-1081	1	MALE	Dead	69	Smoker	Stage II	T2N1M0	329	T2	N1	M0
TCGA-21-5787	1	MALE	Dead	65	Smoker	Stage III	T2N2M0	356	T2	N2	M0
TCGA-22-0940	1	MALE	Dead	71	Smoker	Stage II	T1N1M0	636	T1	N1	M0
TCGA-22-4591	1	MALE	Dead	80	Smoker	Stage III	T3N2M0	639	T3	N2	M0
TCGA-22-4594	1	FEMALE	Dead	60	Smoker	Stage III	T3N2M0	1528	T3	N2	M0
TCGA-22-4595	1	MALE	Dead	57	Smoker	Stage III	T3N2	769	T3	N2	NA
TCGA-22-4604	1	MALE	Dead	73	Smoker	Stage II	T2aN1M0	399	T2	N1	M0
TCGA-22-5481	1	FEMALE	Dead	72	Smoker	Stage II	T2N1M0	2409	T2	N1	M0
TCGA-22-5483	1	MALE	Dead	74	Smoker	Stage II	T1aN1M0	608	T1	N1	M0
TCGA-22-5492	1	FEMALE	Dead	73	Smoker	Stage III	T2aN2M0	540	T2	N2	M0
TCGA-33-4538	1	MALE	Dead	66	Smoker	Stage III	T2N2M0	2979	T2	N2	M0
TCGA-33-4586	1	MALE	Dead	57	Smoker	Stage III	T2N2M0	428	T2	N2	M0
TCGA-33-4589	1	FEMALE	Dead	62	Smoker	Stage II	T2N1M0	47	T2	N1	M0
TCGA-33-6737	1	MALE	Dead	71	Smoker	Stage III	T2N2M0	601	T2	N2	M0
TCGA-33-6738	1	MALE	Alive	80	Smoker	Stage III	T1N2MX	881	T1	N2	NA
TCGA-33-A5GW	1	MALE	Alive	67	Smoker	Stage II	T1aN1MX	11	T1	N1	NA
TCGA-33-AASI	1	FEMALE	Dead	65	Smoker	Stage II	T2N1MX	1344	T2	N1	NA
TCGA-34-2596	1	MALE	Dead	70	Smoker	Stage II	T2N1M0	85	T2	N1	M0
TCGA-34-5232	1	FEMALE	Alive	75	NA	Stage II	T1N1M0	1684	T1	N1	M0
TCGA-34-5240	1	FEMALE	Alive	73	Smoker	Stage II	T2N1M0	244	T2	N1	M0
TCGA-34-5928	1	FEMALE	Alive	83	Smoker	Stage II	T2N1M0	183	T2	N1	M0
TCGA-34-8454	1	FEMALE	Alive	62	Smoker	Stage III	T3N1M0	178	T3	N1	M0
TCGA-34-8456	1	FEMALE	Alive	71	Smoker	Stage II	T2aN1M0	211	T2	N1	M0
TCGA-37-3783	1	MALE	Alive	51	NA	Stage III	T3N2M0	131	T3	N2	M0
TCGA-37-5819	1	MALE	Alive	64	Smoker	Stage III	T2N2M0	106	T2	N2	M0
TCGA-37-A5EN	1	MALE	Alive	59	NA	Stage III	T4N2M0	365	T4	N2	M0
TCGA-39-5016	1	MALE	Alive	44	Smoker	Stage II	T2aN1M0	2500	T2	N1	M0
TCGA-39-5024	1	FEMALE	Alive	65	Smoker	Stage III	T2aN2M0	2183	T2	N2	M0
TCGA-39-5028	1	MALE	Dead	75	Smoker	Stage III	T4N1M0	54	T4	N1	M0
TCGA-39-5029	1	MALE	Dead	67	Smoker	Stage III	T1bN2M0	740	T1	N2	M0
TCGA-39-5030	1	FEMALE	Dead	81	Smoker	Stage III	T2aN2M0	60	T2	N2	M0
TCGA-39-5037	1	MALE	Alive	65	Smoker	Stage II	T1bN1M0	25	T1	N1	M0
TCGA-39-5040	1	MALE	Dead	59	Smoker	Stage III	T2aN2M0	519	T2	N2	M0
TCGA-43-2576	1	FEMALE	Alive	62	Smoker	Stage III	T2N2M0	587	T2	N2	M0
TCGA-43-2581	1	FEMALE	Alive	47	Smoker	Stage III	T3N1M0	445	T3	N1	M0
TCGA-43-5668	1	MALE	Alive	78	Smoker	Stage II	T1bN1M0	267	T1	N1	M0
TCGA-43-6647	1	FEMALE	Alive	69	Smoker	Stage II	T2bN1MX	193	T2	N1	NA
TCGA-43-6773	1	MALE	Dead	76	Smoker	Stage II	T2N1MX	116	T2	N1	NA
TCGA-43-8115	1	FEMALE	Alive	72	Smoker	Stage II	T2aN1MX	206	T2	N1	NA
TCGA-43-A56V	1	MALE	Alive	61	Smoker	Stage III	T2aN2M0	159	T2	N2	M0
TCGA-46-3768	1	MALE	Dead	58	Smoker	Stage III	T3N1M0	299	T3	N1	M0
TCGA-46-6025	1	MALE	Alive	71	Smoker	Stage II	T2bN1M0	212	T2	N1	M0
TCGA-46-6026	1	MALE	Alive	81	Smoker	Stage II	T2aN1M0	19	T2	N1	M0
TCGA-51-4080	1	MALE	Dead	65	Smoker	Stage III	T4N1	12	T4	N1	NA
TCGA-51-4081	1	MALE	Alive	55	Smoker	Stage II	T2aN1M0	77	T2	N1	M0
TCGA-52-7812	1	MALE	Dead	68	Smoker	NA	T2N2M0	835	T2	N2	M0
TCGA-56-7223	1	MALE	Alive	66	Smoker	Stage III	T3N1MX	30	T3	N1	NA
TCGA-56-7579	1	MALE	Alive	61	Smoker	Stage III	T3N1M0	48	T3	N1	M0
TCGA-56-7822	1	MALE	Alive	75	Smoker	Stage II	T2bN1M0	3	T2	N1	M0
TCGA-56-7823	1	FEMALE	Alive	58	Smoker	Stage II	T1bN1M0	83	T1	N1	M0
TCGA-56-8625	1	FEMALE	Alive	66	Smoker	Stage III	T3N1MX	80	T3	N1	NA
TCGA-56-A49D	1	MALE	Alive	67	Smoker	Stage III	T2aN2MX	42	T2	N2	NA
TCGA-56-A4BW	1	MALE	Alive	55	Smoker	Stage II	T2aN1M0	4	T2	N1	M0
TCGA-58-8391	1	FEMALE	Alive	57	Smoker	Stage III	T2N2M0	1415	T2	N2	M0
TCGA-58-A46J	1	MALE	Alive	64	Smoker	Stage II	T2N1M0	2083	T2	N1	M0
TCGA-58-A46K	1	MALE	Dead	59	Smoker	Stage III	T2N2M0	1045	T2	N2	M0
TCGA-58-A46L	1	MALE	Alive	73	Smoker	Stage III	T2N2M0	1181	T2	N2	M0
TCGA-58-A46M	1	MALE	Alive	61	Smoker	Stage II	T2bN1M0	730	T2	N1	M0
TCGA-60-2697	1	MALE	Dead	41	NA	Stage II	T2N2M0	372	T2	N2	M0
TCGA-60-2698	1	MALE	Dead	62	Smoker	Stage II	T2N1M0	311	T2	N1	M0
TCGA-60-2703	1	MALE	Dead	73	Smoker	Stage II	T2N1M0	2945	T2	N1	M0
TCGA-60-2704	1	MALE	Dead	73	Smoker	Stage II	T2N1M0	1154	T2	N1	M0
TCGA-60-2708	1	FEMALE	Alive	64	Smoker	Stage II	T2N1M0	2134	T2	N1	M0
TCGA-60-2710	1	FEMALE	Alive	67	Smoker	Stage II	T1N1M0	1761	T1	N1	M0
TCGA-60-2712	1	FEMALE	Dead	79	Smoker	Stage II	T2N1M0	308	T2	N1	M0
TCGA-60-2714	1	FEMALE	Alive	66	Smoker	Stage II	T2N1M0	544	T2	N1	M0
TCGA-60-2716	1	MALE	Alive	39	Nonsmoker	Stage II	T2N1M0	1290	T2	N1	M0
TCGA-60-2722	1	MALE	Alive	66	Smoker	Stage II	T2N1M0	762	T2	N1	M0
TCGA-60-2724	1	MALE	Alive	47	Smoker	Stage III	T3N1M0	40	T3	N1	M0
TCGA-60-2726	1	MALE	Dead	56	Smoker	Stage II	T2N1M0	396	T2	N1	M0
TCGA-63-5131	1	MALE	Dead	NA	Smoker	Stage II	T2N1M0	NA	T2	N1	M0
TCGA-63-7023	1	MALE	Alive	NA	Smoker	Stage II	T1N1M0	NA	T1	N1	M0
TCGA-63-A5M9	1	FEMALE	Alive	NA	Smoker	Stage II	T2N1M0	0	T2	N1	M0
TCGA-63-A5MI	1	MALE	Alive	65	Smoker	Stage III	T2N2M0	1456	T2	N2	M0
TCGA-63-A5MJ	1	MALE	Alive	54	Smoker	Stage II	T2N1M0	1641	T2	N1	M0
TCGA-63-A5MM	1	FEMALE	Dead	69	Smoker	Stage II	T2N1M0	456	T2	N1	M0
TCGA-63-A5MP	1	MALE	Alive	56	Smoker	Stage II	T2N1M0	794	T2	N1	M0
TCGA-63-A5MU	1	MALE	Dead	48	Smoker	Stage II	T2bN1M0	NA	T2	N1	M0
TCGA-66-2737	1	MALE	Alive	72	Smoker	Stage II	T2N1M0	61	T2	N1	M0
TCGA-66-2742	1	MALE	Alive	70	Smoker	Stage IV	T2N1M1	699	T2	N1	M1
TCGA-66-2744	1	MALE	Alive	71	Smoker	Stage II	T2N1M0	31	T2	N1	M0
TCGA-66-2754	1	MALE	Alive	67	Smoker	Stage III	T2N2M0	61	T2	N2	M0
TCGA-66-2759	1	MALE	Alive	66	Smoker	Stage III	T2N2M0	790	T2	N2	M0
TCGA-66-2766	1	MALE	Alive	54	Smoker	Stage III	T2N2M0	35	T2	N2	M0
TCGA-66-2767	1	MALE	Alive	62	Smoker	Stage III	T2N3M0	62	T2	N3	M0
TCGA-66-2768	1	MALE	Alive	57	Smoker	Stage II	T2N1M0	63	T2	N1	M0
TCGA-66-2771	1	MALE	Alive	60	Smoker	Stage II	T2N1M0	623	T2	N1	M0
TCGA-66-2778	1	FEMALE	Alive	68	Smoker	Stage III	T2N3M0	623	T2	N3	M0
TCGA-66-2783	1	MALE	Alive	67	Smoker	Stage III	T2N3M0	789	T2	N3	M0
TCGA-66-2789	1	MALE	Dead	73	Smoker	Stage III	T1N3M0	123	T1	N3	M0
TCGA-66-2790	1	MALE	Alive	72	Smoker	Stage II	T2N1M0	719	T2	N1	M0
TCGA-66-2791	1	MALE	Dead	66	Smoker	Stage III	T2N3M0	153	T2	N3	M0
TCGA-66-2792	1	MALE	Alive	58	Smoker	Stage II	T2N1M0	951	T2	N1	M0
TCGA-66-2793	1	MALE	Dead	68	Smoker	Stage III	T4N1M0	306	T4	N1	M0
TCGA-66-2794	1	MALE	Alive	64	Smoker	Stage III	T4N2M0	1713	T4	N2	M0
TCGA-66-2795	1	MALE	Alive	68	Smoker	Stage III	T4N1M0	140	T4	N1	M0
TCGA-68-7755	1	FEMALE	Alive	60	Smoker	Stage II	T1bN1M0	87	T1	N1	M0
TCGA-68-7756	1	MALE	Alive	84	Smoker	Stage III	T4N1MX	207	T4	N1	NA
TCGA-68-A59I	1	FEMALE	Alive	73	Smoker	Stage III	T3N1M0	128	T3	N1	M0
TCGA-70-6722	1	MALE	Alive	47	Nonsmoker	Stage III	T3N1M0	0	T3	N1	M0
TCGA-77-6842	1	MALE	Dead	79	Smoker	Stage II	T2N1M0	899	T2	N1	M0
TCGA-77-6843	1	MALE	Dead	74	Smoker	Stage II	T1N1M0	2224	T1	N1	M0
TCGA-77-6844	1	MALE	Dead	74	Smoker	Stage III	T3N1M0	2284	T3	N1	M0
TCGA-77-7139	1	MALE	Alive	56	Smoker	Stage II	T2N1M0	3166	T2	N1	M0
TCGA-77-7140	1	FEMALE	Dead	69	Nonsmoker	Stage II	T2N1M0	632	T2	N1	M0
TCGA-77-7335	1	FEMALE	Dead	62	Smoker	Stage III	T4N2M0	2133	T4	N2	M0
TCGA-77-7337	1	MALE	Dead	65	Smoker	Stage II	T2N1M0	3253	T2	N1	M0
TCGA-77-7465	1	MALE	Alive	58	Smoker	Stage II	T2aN1M0	511	T2	N1	M0
TCGA-77-8007	1	MALE	Dead	68	Smoker	Stage II	T2N1M0	198	T2	N1	M0
TCGA-77-8009	1	MALE	Alive	68	Smoker	Stage II	T2N1M0	1686	T2	N1	M0
TCGA-77-8128	1	MALE	Dead	60	Smoker	Stage III	T2N2M0	1150	T2	N2	M0
TCGA-77-8130	1	MALE	Alive	69	Smoker	Stage II	T2N1M0	2754	T2	N1	M0
TCGA-77-8133	1	MALE	Dead	74	Smoker	Stage II	T1N1M0	1640	T1	N1	M0
TCGA-77-8136	1	FEMALE	Dead	74	Smoker	Stage II	T2N1M0	1189	T2	N1	M0
TCGA-77-8140	1	FEMALE	Dead	66	Smoker	Stage II	T2N1M0	351	T2	N1	M0
TCGA-77-8143	1	MALE	Dead	76	Smoker	Stage III	T2N2M0	803	T2	N2	M0
TCGA-77-8145	1	MALE	Dead	73	Smoker	Stage III	T4N1M0	212	T4	N1	M0
TCGA-77-8148	1	MALE	Alive	68	Smoker	Stage III	T3N1M0	329	T3	N1	M0
TCGA-77-8150	1	MALE	Dead	64	Smoker	Stage III	T3N1M0	1655	T3	N1	M0
TCGA-77-A5G1	1	MALE	Alive	75	Smoker	Stage III	T3N1M0	NA	T3	N1	M0
TCGA-77-A5G3	1	MALE	Alive	63	Smoker	Stage II	T2N1M0	4299	T2	N1	M0
TCGA-77-A5G6	1	MALE	Dead	66	Smoker	Stage III	T2N2M0	678	T2	N2	M0
TCGA-77-A5GF	1	MALE	Alive	70	Smoker	Stage II	T2aN1M0	758	T2	N1	M0
TCGA-79-5596	1	MALE	Alive	NA	Smoker	Stage III	T3N1M0	NA	T3	N1	M0
TCGA-85-6560	1	MALE	Alive	59	Smoker	Stage II	T1bN1M0	13	T1	N1	M0
TCGA-85-6798	1	MALE	Alive	57	Smoker	Stage III	T3N1M0	36	T3	N1	M0
TCGA-85-7843	1	MALE	Alive	50	Smoker	Stage II	T2aN1M0	36	T2	N1	M0
TCGA-85-8071	1	MALE	Alive	52	Smoker	Stage II	T1aN1M0	16	T1	N1	M0
TCGA-85-8276	1	MALE	Alive	62	Smoker	Stage II	T1bN1M0	13	T1	N1	M0
TCGA-85-8277	1	MALE	Alive	70	Nonsmoker	Stage III	T3N1M0	13	T3	N1	M0
TCGA-85-8288	1	MALE	Alive	70	Smoker	Stage II	T1bN1M0	55	T1	N1	M0
TCGA-85-8351	1	MALE	Alive	72	Smoker	Stage II	T2aN1M0	60	T2	N1	M0
TCGA-85-8352	1	MALE	Alive	67	Smoker	Stage III	T3N1M0	82	T3	N1	M0
TCGA-85-8353	1	MALE	Alive	72	Smoker	Stage III	T3N1M0	59	T3	N1	M0
TCGA-85-8584	1	MALE	Alive	71	Smoker	Stage II	T2aN1M0	0	T2	N1	M0
TCGA-85-8664	1	MALE	Alive	73	Smoker	Stage II	T2bN1M0	4	T2	N1	M0
TCGA-85-A4CN	1	FEMALE	Alive	56	Smoker	Stage II	T2bN1M0	10	T2	N1	M0
TCGA-85-A510	1	FEMALE	Alive	74	Smoker	Stage II	T2bN1M0	1	T2	N1	M0
TCGA-85-A511	1	MALE	Alive	62	Smoker	Stage II	T2bN1M0	2	T2	N1	M0
TCGA-85-A512	1	MALE	Alive	46	Smoker	Stage II	T1bN1M0	2	T1	N1	M0
TCGA-90-7767	1	MALE	Alive	56	Smoker	Stage II	T2bN1MX	99	T2	N1	NA
TCGA-90-7769	1	MALE	Alive	55	Smoker	Stage II	T2bN1MX	21	T2	N1	NA
TCGA-90-A4EE	1	MALE	Alive	53	Smoker	Stage II	T2aN1MX	358	T2	N1	NA
TCGA-90-A59Q	1	FEMALE	Alive	61	Smoker	Stage II	T2aN1MX	274	T2	N1	NA
TCGA-92-7340	1	FEMALE	Alive	45	Smoker	Stage II	T2aN1MX	87	T2	N1	NA
TCGA-92-8063	1	MALE	Alive	52	Smoker	Stage III	T2bN2MX	143	T2	N2	NA
TCGA-94-8491	1	MALE	Alive	73	Smoker	Stage II	T2aN1M0	35	T2	N1	M0
TCGA-94-A5I4	1	MALE	Alive	61	Smoker	Stage II	T2aN1MX	166	T2	N1	NA
TCGA-96-7544	1	MALE	Alive	83	Smoker	Stage II	T2N1MX	1311	T2	N1	NA
TCGA-96-8170	1	FEMALE	Alive	75	Smoker	Stage II	T1aN1M0	217	T1	N1	M0
TCGA-96-A4JK	1	MALE	Alive	65	Smoker	Stage II	T2aN1M0	274	T2	N1	M0
TCGA-96-A4JL	1	FEMALE	Alive	78	Nonsmoker	Stage II	T2aN1M0	202	T2	N1	M0
TCGA-98-8020	1	FEMALE	Dead	56	Nonsmoker	Stage III	T2N2M0	84	T2	N2	M0
TCGA-98-8023	1	MALE	Alive	70	Smoker	Stage III	T3N1M0	331	T3	N1	M0
TCGA-98-A53I	1	MALE	Alive	64	Smoker	Stage II	T2aN1M0	104	T2	N1	M0
TCGA-LA-A7SW	1	MALE	Alive	71	Smoker	Stage III	T3N1MX	155	T3	N1	NA
TCGA-NC-A5HE	1	MALE	Alive	60	Smoker	Stage II	T2N1M0	1769	T2	N1	M0
TCGA-NC-A5HG	1	MALE	Alive	59	Smoker	Stage III	T2N2M0	1651	T2	N2	M0
TCGA-NC-A5HN	1	MALE	Alive	77	Smoker	Stage II	T2aN1M0	923	T2	N1	M0
TCGA-NC-A5HO	1	FEMALE	Alive	70	Smoker	Stage III	T3N1M0	822	T3	N1	M0
TCGA-NC-A5HQ	1	MALE	Dead	70	Smoker	Stage III	T3N2M0	448	T3	N2	M0
TCGA-NC-A5HR	1	FEMALE	Alive	75	Smoker	Stage II	T2aN1M0	661	T2	N1	M0
TCGA-NC-A5HT	1	MALE	Alive	69	Smoker	Stage III	T3N1M0	454	T3	N1	M0
TCGA-NK-A5D1	1	MALE	Alive	57	NA	Stage II	T2aN1M0	541	T2	N1	M0
TCGA-NK-A7XE	1	MALE	Alive	66	Smoker	Stage III	T4N2M0	15	T4	N2	M0
TCGA-O2-A52Q	1	FEMALE	Dead	44	Smoker	Stage III	T3N1MX	113	T3	N1	NA
TCGA-O2-A52S	1	FEMALE	Dead	57	Smoker	Stage III	T4N2MX	387	T4	N2	NA
TCGA-O2-A5IB	1	FEMALE	Dead	71	Smoker	Stage III	T3N1MX	340	T3	N1	NA
TCGA-22-4593-Norm	no info	no info	no info	no info	no info	no info	no info	no info	no info	no info	no info
TCGA-22-4609-Norm	no info	no info	no info	no info	no info	no info	no info	no info	no info	no info	no info
TCGA-22-5471-Norm	no info	no info	no info	no info	no info	no info	no info	no info	no info	no info	no info
TCGA-22-5472-Norm	no info	no info	no info	no info	no info	no info	no info	no info	no info	no info	no info
TCGA-22-5478-Norm	no info	no info	no info	no info	no info	no info	no info	no info	no info	no info	no info
TCGA-22-5481-Norm	no info	no info	no info	no info	no info	no info	no info	no info	no info	no info	no info
TCGA-22-5482-Norm	no info	no info	no info	no info	no info	no info	no info	no info	no info	no info	no info
TCGA-22-5483-Norm	no info	no info	no info	no info	no info	no info	no info	no info	no info	no info	no info
TCGA-22-5489-Norm	no info	no info	no info	no info	no info	no info	no info	no info	no info	no info	no info
TCGA-22-5491-Norm	no info	no info	no info	no info	no info	no info	no info	no info	no info	no info	no info
TCGA-33-4587-Norm	no info	no info	no info	no info	no info	no info	no info	no info	no info	no info	no info
TCGA-33-6737-Norm	no info	no info	no info	no info	no info	no info	no info	no info	no info	no info	no info
TCGA-34-7107-Norm	no info	no info	no info	no info	no info	no info	no info	no info	no info	no info	no info
TCGA-34-8454-Norm	no info	no info	no info	no info	no info	no info	no info	no info	no info	no info	no info
TCGA-39-5040-Norm	no info	no info	no info	no info	no info	no info	no info	no info	no info	no info	no info
TCGA-43-5670-Norm	no info	no info	no info	no info	no info	no info	no info	no info	no info	no info	no info
TCGA-43-6143-Norm	no info	no info	no info	no info	no info	no info	no info	no info	no info	no info	no info
TCGA-43-6647-Norm	no info	no info	no info	no info	no info	no info	no info	no info	no info	no info	no info
TCGA-43-6771-Norm	no info	no info	no info	no info	no info	no info	no info	no info	no info	no info	no info
TCGA-43-6773-Norm	no info	no info	no info	no info	no info	no info	no info	no info	no info	no info	no info
TCGA-43-7657-Norm	no info	no info	no info	no info	no info	no info	no info	no info	no info	no info	no info
TCGA-43-7658-Norm	no info	no info	no info	no info	no info	no info	no info	no info	no info	no info	no info
TCGA-51-4079-Norm	no info	no info	no info	no info	no info	no info	no info	no info	no info	no info	no info
TCGA-51-4080-Norm	no info	no info	no info	no info	no info	no info	no info	no info	no info	no info	no info
TCGA-56-7222-Norm	no info	no info	no info	no info	no info	no info	no info	no info	no info	no info	no info
TCGA-56-7579-Norm	no info	no info	no info	no info	no info	no info	no info	no info	no info	no info	no info
TCGA-56-7580-Norm	no info	no info	no info	no info	no info	no info	no info	no info	no info	no info	no info
TCGA-56-7582-Norm	no info	no info	no info	no info	no info	no info	no info	no info	no info	no info	no info
TCGA-56-7730-Norm	no info	no info	no info	no info	no info	no info	no info	no info	no info	no info	no info
TCGA-56-7731-Norm	no info	no info	no info	no info	no info	no info	no info	no info	no info	no info	no info
TCGA-56-7823-Norm	no info	no info	no info	no info	no info	no info	no info	no info	no info	no info	no info
TCGA-56-8082-Norm	no info	no info	no info	no info	no info	no info	no info	no info	no info	no info	no info
TCGA-56-8083-Norm	no info	no info	no info	no info	no info	no info	no info	no info	no info	no info	no info
TCGA-56-8201-Norm	no info	no info	no info	no info	no info	no info	no info	no info	no info	no info	no info
TCGA-56-8309-Norm	no info	no info	no info	no info	no info	no info	no info	no info	no info	no info	no info
TCGA-56-8623-Norm	no info	no info	no info	no info	no info	no info	no info	no info	no info	no info	no info
TCGA-58-8386-Norm	no info	no info	no info	no info	no info	no info	no info	no info	no info	no info	no info
TCGA-60-2709-Norm	no info	no info	no info	no info	no info	no info	no info	no info	no info	no info	no info
TCGA-77-7138-Norm	no info	no info	no info	no info	no info	no info	no info	no info	no info	no info	no info
TCGA-77-7142-Norm	no info	no info	no info	no info	no info	no info	no info	no info	no info	no info	no info
TCGA-77-7335-Norm	no info	no info	no info	no info	no info	no info	no info	no info	no info	no info	no info
TCGA-77-7337-Norm	no info	no info	no info	no info	no info	no info	no info	no info	no info	no info	no info
TCGA-77-7338-Norm	no info	no info	no info	no info	no info	no info	no info	no info	no info	no info	no info
TCGA-77-8007-Norm	no info	no info	no info	no info	no info	no info	no info	no info	no info	no info	no info
TCGA-77-8008-Norm	no info	no info	no info	no info	no info	no info	no info	no info	no info	no info	no info
TCGA-85-7710-Norm	no info	no info	no info	no info	no info	no info	no info	no info	no info	no info	no info
TCGA-90-6837-Norm	no info	no info	no info	no info	no info	no info	no info	no info	no info	no info	no info
TCGA-90-7767-Norm	no info	no info	no info	no info	no info	no info	no info	no info	no info	no info	no info
TCGA-92-7340-Norm	no info	no info	no info	no info	no info	no info	no info	no info	no info	no info	no info
TCGA-58-8386	no info	MALE	Dead	75	Smoker	Stage IV	T3NXM1	1	T3	NA	M1
TCGA-77-8131	no info	MALE	Dead	72	Smoker	Stage I	T2NXM0	383	T2	NA	M0
TCGA-77-A5GB	no info	MALE	Dead	90	Smoker	Stage I	T2aNXM0	0	T2	NA	M0
TCGA-85-6561	no info	MALE	Alive	66	Smoker	Stage I	T2aNXM0	25	T2	NA	M0
TCGA-85-A513	no info	FEMALE	Alive	60	Nonsmoker	Stage I	T1aNXM0	26	T1	NA	M0
TCGA-94-7943	no info	MALE	Alive	80	Smoker	Stage I	T1bNXMX	154	T1	NA	NA
