# Supplementary material for: Switched alternative splicing events as attractive features in lung squamous cell carcinoma
Source: Cancer Cell Int. 2022 Jan 5;22:5. doi: 10.1186/s12935-021-02429-2 (PMC8734344; doi:10.1186/s12935-021-02429-2)
Supplement: Supplementary file 3 — Additional file 3: Table S3. Feature importances and selection results presented by the Boruta algorithm for the splicing events differentiating normal and LUSC tissues. [file 12935_2021_2429_MOESM3_ESM.xls]

## Sheet: Table S3
Table S3. Feature importances and selection results presented by Boruta algorithm for the splicing events differentiating normal and LUSC tissues.
id	meanImp	medianImp	minImp	maxImp	normHits	decision
LDB1|12935|AP	5.15596	5.1872	2.14605	6.69045	1	Confirmed
LDB1|12934|AP	5.14602	5.18204	1.98043	6.78075	1	Confirmed
SEPT8|73300|AT	4.86688	4.91804	1.41705	6.47149	1	Confirmed
SEPT8|73299|AT	4.85112	4.91154	1.89278	6.36501	1	Confirmed
PLEKHA1|13355|ES	4.55278	4.59277	1.86227	6.16951	1	Confirmed
SPTBN1|53576|AP	4.55871	4.57536	1.60383	6.2074	1	Confirmed
SPTBN1|53577|AP	4.51225	4.56571	1.44743	6.16644	1	Confirmed
MTMR1|90356|ES	4.37611	4.41691	1.41661	5.89981	1	Confirmed
LEPR|3297|AT	4.22878	4.27773	2.01439	6.00469	1	Confirmed
MYH14|51169|ES	4.19645	4.24861	1.96303	5.95502	1	Confirmed
MBNL1|67324|ES	4.21885	4.24139	1.001	5.79879	0.998999	Confirmed
KIAA1217|11009|ES	4.18574	4.21713	1.46855	5.81671	1	Confirmed
LEPR|3295|AT	4.16589	4.18822	1.48159	6.10919	1	Confirmed
FBLN2|63511|ES	4.16442	4.1606	1.94239	6.37936	1	Confirmed
SSBP3|3144|ES	3.89358	3.88425	1.68836	5.31765	1	Confirmed
COMMD5|85671|AP	3.81329	3.80445	1.99021	5.88969	1	Confirmed
COMMD5|85672|AP	3.80354	3.79629	1.72014	5.36	1	Confirmed
ITGB4|43489|ES	3.60437	3.62457	1.63519	5.14076	1	Confirmed
HYAL1|64992|AP	3.55133	3.57333	1.52268	5.34624	1	Confirmed
HYAL1|64993|AP	3.53238	3.55493	1.37761	4.98437	1	Confirmed
DST|76559|AT	3.49222	3.4978	1.37658	5.08359	0.998999	Confirmed
H2AFY|96931|ME	3.4376	3.48821	1.41687	5.03811	1	Confirmed
DST|76557|AT	3.4438	3.46259	1.41671	5.08974	0.998999	Confirmed
PPP3CB|12153|AT	3.30103	3.32559	1.001	4.78277	0.997998	Confirmed
PPP3CB|12154|AT	3.3018	3.32521	1.41409	5.00569	1	Confirmed
PPFIBP2|14200|AP	3.15866	3.18733	1.001	4.77993	0.998999	Confirmed
QKI|78404|AT	3.04271	3.0296	1.4087	4.43607	0.998999	Confirmed
QKI|78405|AT	2.99787	3.02012	0	4.56665	0.996997	Confirmed
S100A4|7711|AP	3.01326	3.01995	1.001	4.68814	0.998999	Confirmed
LAMA3|44845|AP	2.98335	3.01712	1.001	4.42564	0.997998	Confirmed
LAMA3|44844|AP	2.96861	3.015	1.4157	4.31835	1	Confirmed
TACC2|13343|ES	2.94291	3.00275	1.001	4.65407	0.996997	Confirmed
ZNF385A|22176|AP	2.94621	2.99712	1.001	4.60552	0.995996	Confirmed
FN1|57398|ES	2.98379	2.98285	1.001	4.70259	0.997998	Confirmed
FAM72A|9575|AP	2.92317	2.93848	1.10409	4.42987	0.998999	Confirmed
FAM72A|9576|AP	2.89326	2.89999	1.19131	4.44154	1	Confirmed
TACC1|83437|AP	2.91326	2.89141	1.001	4.19919	0.998999	Confirmed
FAM72A|9578|AT	2.83591	2.85071	1.001	4.4221	0.997998	Confirmed
ZNF385A|22177|AP	2.8928	2.84764	1.001	4.18834	0.998999	Confirmed
S100A4|7713|AP	2.69798	2.67381	0	4.18391	0.993994	Confirmed
FAM72A|9577|AT	2.65591	2.67352	1.0449	4.25607	0.996997	Confirmed
PRMT2|60964|ES	2.69742	2.66956	0	4.30607	0.995996	Confirmed
BCAS3|42865|AP	2.5116	2.52975	0	4.12557	0.98999	Confirmed
PLEKHG5|465|AP	2.45819	2.49394	0	3.88549	0.986987	Confirmed
PLSCR1|67168|ES	2.45248	2.46829	0	3.88413	0.990991	Confirmed
BCAS3|42864|AP	2.47946	2.46321	1.001	3.77194	0.991992	Confirmed
MXI1|13080|AP	2.43459	2.45945	0	4.1094	0.987988	Confirmed
RCAN2|76415|AP	2.42899	2.45644	1.001	3.96715	0.991992	Confirmed
APP|60283|ES	2.40568	2.45516	0	4.1234	0.980981	Confirmed
TMEM201|565|AT	2.38848	2.45019	0	3.85594	0.984985	Confirmed
DST|76554|AP	2.40068	2.42283	0	3.96378	0.994995	Confirmed
TMEM201|564|AT	2.37222	2.4139	0	3.79048	0.97998	Confirmed
EPB41L2|77529|AP	2.33261	2.38001	0	3.63696	0.985986	Confirmed
SULT1A3|94132|AP	2.3321	2.35106	0	3.84021	0.983984	Confirmed
VPS39|30131|ES	2.26165	2.24569	0	4.03448	0.980981	Confirmed
ABI1|11048|ES	2.22614	2.2442	0	3.68908	0.974975	Confirmed
AHCYL2|81742|AP	2.23629	2.24389	0	3.91426	0.978979	Confirmed
SLC29A1|76356|AP	2.22831	2.24379	0	3.69377	0.978979	Confirmed
PARD3|11216|ES	2.19509	2.23951	0	3.50944	0.956957	Confirmed
SCEL|26087|ES	2.18019	2.23918	0	3.48424	0.964965	Confirmed
CDH26|60032|AP	2.13649	2.2346	0	3.66527	0.966967	Confirmed
FAM92A1|84516|AP	2.23219	2.23224	0	3.71805	0.960961	Confirmed
NAV2|14700|ES	2.13845	2.2305	0	3.62932	0.956957	Confirmed
SLC19A1|60878|AP	2.19339	2.20649	0	3.76306	0.97998	Confirmed
MXI1|13079|AP	2.12664	2.17226	0	3.68851	0.966967	Confirmed
NUMB|28288|ES	2.16067	2.15774	0	3.94508	0.980981	Confirmed
SLC29A1|76359|AP	2.09633	2.11404	0	3.67126	0.962963	Confirmed
S100A14|7729|AP	2.06019	2.07718	0	3.22798	0.974975	Confirmed
PLSCR1|67169|ES	2.05821	2.06677	0	3.69019	0.95996	Confirmed
SMARCC2|22391|AD	2.08684	2.0508	0	3.57146	0.96997	Confirmed
DEPDC5|61892|AP	2.0743	2.01122	0	3.64123	0.950951	Confirmed
TNFRSF10C|83065|AT	2.06649	2.00783	0	3.63817	0.936937	Confirmed
ADRA1A|83135|AT	2.06158	2.00766	0	3.63562	0.950951	Confirmed
NHSL1|77942|ES	2.0754	2.00757	0	3.49166	0.948949	Confirmed
ADRA1A|83140|AT	2.03161	2.00751	0	3.68597	0.931932	Confirmed
C1orf54|7454|AP	2.05524	2.00686	0	3.62634	0.926927	Confirmed
TSC2|33193|ES	2.00435	2.00665	0	3.49448	0.933934	Confirmed
TNFRSF10C|83064|AT	2.06214	2.00624	0	3.78045	0.944945	Confirmed
SCP2|3045|ES	2.00077	2.00533	0	3.34845	0.943944	Confirmed
IYD|78139|AT	1.9834	2.00466	0	3.49632	0.922923	Confirmed
MYH11|34188|ES	1.9957	2.00464	0	3.67613	0.94995	Confirmed
C1orf54|7455|AP	2.04785	2.00444	0	3.7829	0.947948	Confirmed
SP140L|57885|AP	1.9913	2.0035	0	3.49909	0.960961	Confirmed
IYD|78140|AT	1.99602	2.00349	0	3.63514	0.926927	Confirmed
ECE1|961|AP	1.96273	2.00301	0	3.78064	0.918919	Confirmed
AHCYL2|81744|AP	1.92159	1.99968	0	3.32109	0.926927	Confirmed
PPP2R2C|68717|AP	1.9923	1.99929	0	3.45505	0.924925	Confirmed
SP140L|57884|AP	1.96709	1.99914	0	3.53167	0.947948	Confirmed
FAM92A1|84515|AP	2.02194	1.99849	0	3.718	0.936937	Confirmed
COLEC11|52578|AP	1.88009	1.99435	0	3.39761	0.915916	Confirmed
GBA2|86285|AP	1.96801	1.9863	0	3.30763	0.923924	Confirmed
GBA2|86283|AP	1.98806	1.98578	0	3.51787	0.935936	Confirmed
EPB41L2|77528|AP	1.95272	1.9748	0	3.5508	0.948949	Confirmed
MYLK|66478|AP	1.9181	1.96603	0	3.58881	0.920921	Confirmed
ERBB2|40677|AP	1.87393	1.94849	0	3.12522	0.903904	Confirmed
GPR56|36576|AP	1.86801	1.94726	0	3.92325	0.926927	Confirmed
EPS8L1|52012|ES	1.88344	1.94127	0	3.29398	0.908909	Confirmed
DUT|30484|AP	1.87145	1.91316	0	3.61246	0.925926	Confirmed
UNG|24277|AP	1.85594	1.90003	-1.001	3.2474	0.925926	Confirmed
UNG|24278|AP	1.85666	1.89041	0	3.33369	0.924925	Confirmed
DUT|30485|AP	1.8184	1.87676	0	3.35027	0.908909	Confirmed
ERBB2|40678|AP	1.8341	1.86137	0	3.31704	0.892893	Confirmed
PTGER3|3416|AT	1.80262	1.76683	0	3.18344	0.864865	Confirmed
UVRAG|17878|AP	1.74051	1.74666	0	3.06886	0.896897	Confirmed
ALG2|87057|ES	1.7762	1.73666	0	3.32776	0.875876	Confirmed
NEIL3|71227|AT	1.7261	1.7356	0	3.37171	0.872873	Confirmed
ZNF106|30162|AP	1.70174	1.73469	0	3.08251	0.878879	Confirmed
BTNL9|75037|AT	1.69661	1.73449	0	3.17755	0.867868	Confirmed
RASEF|86676|AT	1.69358	1.73409	-1.001	3.03296	0.873874	Confirmed
RCAN2|76416|AP	1.64859	1.73282	-1.001	3.15946	0.843844	Confirmed
LY6K|85354|RI	1.72372	1.73278	0	2.98681	0.852853	Confirmed
NEIL3|71226|AT	1.72519	1.73215	0	3.01495	0.878879	Confirmed
NAV1|9388|AP	1.61473	1.73204	0	3.20158	0.818819	Confirmed
SEC31A|69727|ES	1.62559	1.7301	0	3.16922	0.810811	Confirmed
RASEF|86677|AT	1.6646	1.72874	0	3.32567	0.85986	Confirmed
NAV1|9387|AP	1.54001	1.726	-1.001	3.02233	0.764765	Confirmed
LSR|49086|ES	1.55275	1.71994	-1.001	3.32297	0.782783	Confirmed
ISCU|24244|ES	1.57969	1.71892	0	3.47812	0.81982	Confirmed
MAGED2|89246|AP	1.63657	1.71866	0	3.02029	0.835836	Confirmed
EXOC1|69335|ES	1.65791	1.71799	0	3.11237	0.851852	Confirmed
NADSYN1|17422|AP	1.70716	1.71443	0	3.26862	0.847848	Confirmed
NADSYN1|17423|AP	1.68717	1.71421	0	3.25251	0.845846	Confirmed
UGT1A10|58057|AT	1.62846	1.70974	0	3.14287	0.811812	Confirmed
UGT1A10|58056|AT	1.60815	1.70483	0	2.99448	0.81982	Confirmed
TXNRD1|24111|AD	1.61901	1.7042	0	2.91563	0.811812	Confirmed
LY6K|85359|AA	1.64647	1.70156	0	3.10928	0.82983	Confirmed
RAB3IP|23343|AP	1.67015	1.70085	0	3.00951	0.870871	Confirmed
MEX3B|32211|RI	1.56502	1.69014	0	2.97385	0.793794	Confirmed
HIGD1B|41897|AP	1.60157	1.68403	0	2.94233	0.811812	Confirmed
ZCCHC6|86766|ES	1.63988	1.68234	0	3.05089	0.851852	Confirmed
CLDN18|66949|AP	1.55819	1.67826	0	3.01359	0.787788	Confirmed
FDFT1|82638|AP	1.53154	1.66039	0	3.15635	0.767768	Confirmed
DPY19L2|22846|AP	1.60201	1.6542	0	3.03487	0.828829	Confirmed
HIGD1B|41896|AP	1.58474	1.64893	0	2.84623	0.816817	Confirmed
PNISR|100609|AD	1.55325	1.6424	0	3.14257	0.782783	Confirmed
FAM60A|20982|AP	1.58166	1.64219	0	3.30514	0.813814	Confirmed
DPY19L2|22847|AP	1.55758	1.63847	0	3.15895	0.791792	Confirmed
FAM60A|20983|AP	1.57741	1.63641	-1.001	3.28161	0.811812	Confirmed
LZTS3|58573|AP	1.52736	1.62068	0	3.09064	0.782783	Confirmed
PPFIBP1|20893|ES	1.57774	1.6003	0	2.77854	0.861862	Confirmed
DIXDC1|18708|AP	1.53376	1.59455	0	2.82931	0.78979	Confirmed
LZTS3|58572|AP	1.50176	1.56694	0	2.93691	0.760761	Confirmed
AIMP2|97374|ES	1.53163	1.55318	0	2.98272	0.768769	Confirmed
CLDN18|66950|AP	1.5151	1.51426	0	3.12766	0.773774	Confirmed
TSC2|33194|ES	1.51084	1.47663	0	3.1799	0.773774	Confirmed
LSAMP|66270|AP	1.52634	1.47196	0	3.05928	0.756757	Confirmed
RERE|541|AP	1.46988	1.45849	0	2.80974	0.737738	Confirmed
PHF19|87399|AP	1.48491	1.44328	0	2.84097	0.756757	Confirmed
PHF19|87400|AP	1.49661	1.43654	0	2.83511	0.767768	Confirmed
SENP1|21411|AD	1.46994	1.41971	0	2.98021	0.741742	Confirmed
LSAMP|66269|AP	1.46341	1.41704	0	3.01781	0.721722	Confirmed
F8|90667|AP	1.45292	1.41703	0	2.81484	0.770771	Confirmed
ACP5|47750|ES	1.45459	1.41701	0	3.11573	0.754755	Confirmed
EPB41L2|77596|ES	1.46896	1.41698	-1.001	2.85172	0.748749	Confirmed
NCOR2|25143|AD	1.47264	1.41691	0	3.31988	0.72973	Confirmed
BTNL9|75035|AT	1.43858	1.41686	0	2.8286	0.751752	Confirmed
FAM120C|89237|AT	1.42604	1.41685	0	2.85384	0.715716	Confirmed
MACF1|1888|ES	1.39585	1.41682	0	3.02034	0.706707	Confirmed
FLAD1|91155|AD	1.44678	1.4168	0	2.83388	0.731732	Confirmed
ECHDC1|77467|ES	1.38632	1.41678	0	2.84241	0.710711	Confirmed
FAM120C|89238|AT	1.42757	1.41668	0	2.80105	0.716717	Confirmed
F8|90666|AP	1.41096	1.41659	0	2.86296	0.750751	Confirmed
SULT1A4|94118|AD	1.45693	1.41653	0	3.13035	0.730731	Confirmed
FAM131A|67936|ES	1.40092	1.41644	-1.001	2.89937	0.705706	Confirmed
PTPRE|13457|AP	1.38696	1.41629	0	2.82875	0.702703	Confirmed
CCDC82|18411|ES	1.44931	1.41621	0	3.32577	0.721722	Confirmed
ODF2|87750|AP	1.44233	1.41609	0	2.88717	0.712713	Confirmed
ITIH5|10716|AT	1.32685	1.41591	-1.001	2.70336	0.675676	Confirmed
SLC37A2|19256|ES	1.37854	1.41585	0	2.9507	0.701702	Confirmed
DIAPH2|89597|ES	1.40224	1.41569	0	2.92893	0.723724	Confirmed
COL6A3|58104|ES	1.39649	1.41546	0	2.82488	0.740741	Confirmed
ITIH5|10715|AT	1.34372	1.41542	0	3.02596	0.680681	Confirmed
UPK3B|80185|RI	1.31021	1.41518	0	3.02557	0.667668	Confirmed
JAM2|60253|AT	1.3218	1.41516	0	2.5798	0.683684	Confirmed
ZNF106|30163|AP	1.39689	1.415	-1.001	2.91601	0.751752	Confirmed
CORO1B|387278|ES	1.37803	1.41492	0	2.76577	0.714715	Confirmed
ZNF527|49507|AT	1.33217	1.41486	0	2.84591	0.657658	Confirmed
OSBPL8|23502|ES	1.41396	1.41484	0	2.86734	0.704705	Confirmed
ODF2|87749|AP	1.40918	1.41483	-1.001	3.18329	0.698699	Confirmed
ANKRD65|170|RI	1.37301	1.4147	-1.001	2.75869	0.715716	Confirmed
FXYD3|49023|AP	1.34239	1.41462	0	2.81232	0.711712	Confirmed
PCM1|82842|ES	1.35699	1.41379	0	3.0006	0.677678	Confirmed
DIXDC1|18707|AP	1.30308	1.41342	0	2.67357	0.661662	Confirmed
AK2|1651|AT	1.30261	1.41333	0	2.84019	0.665666	Confirmed
ZFP64|59811|AT	1.27829	1.41328	0	2.84298	0.637638	Confirmed
MAGED2|89247|AP	1.26733	1.41318	0	2.65663	0.608609	Confirmed
RELL1|69003|AT	1.35732	1.41287	0	2.96949	0.67968	Confirmed
ZNF527|49506|AT	1.27278	1.41279	0	2.65126	0.622623	Confirmed
CTNND1|15977|ES	1.29673	1.41225	0	2.85458	0.653654	Confirmed
LIMK1|80059|AP	1.37947	1.41225	0	3.0825	0.720721	Confirmed
JAM2|60254|AT	1.31055	1.41221	0	2.75982	0.664665	Confirmed
TAMM41|63411|ES	1.39942	1.412	0	2.76811	0.716717	Confirmed
COQ10A|22414|AP	1.28489	1.41194	0	2.63425	0.646647	Confirmed
CCNDBP1|30218|RI	1.31281	1.4112	0	2.67449	0.660661	Confirmed
ZNF493|48769|AT	1.32088	1.41114	0	2.81589	0.647648	Confirmed
EP400NL|25241|AT	1.26805	1.41069	0	2.73434	0.641642	Confirmed
LYRM1|34407|AD	1.3752	1.41018	-1.001	2.75278	0.690691	Confirmed
RELL1|69002|AT	1.33143	1.40988	-1.001	2.80745	0.666667	Confirmed
SULT2B1|50774|AP	1.31239	1.40886	0	2.80053	0.660661	Confirmed
GRAMD1A|49010|AT	1.22733	1.40877	0	2.84238	0.58959	Confirmed
CRIP1|29653|AT	1.31173	1.40775	0	2.80665	0.692693	Confirmed
MYO1B|56607|ES	1.30126	1.40773	-1.001	2.8254	0.658659	Confirmed
NPIPB4|35510|ES	1.3392	1.4077	0	2.74232	0.658659	Confirmed
SIGLEC10|51334|ES	1.29594	1.40727	0	2.59181	0.651652	Confirmed
EP400NL|25242|AT	1.27841	1.40724	0	2.61871	0.623624	Confirmed
LIMK1|80060|AP	1.35484	1.40699	-1.001	2.80676	0.710711	Confirmed
SPTAN1|87772|ES	1.22967	1.40634	0	2.83917	0.60961	Confirmed
CHID1|13806|AT	1.28106	1.40567	0	2.65971	0.630631	Confirmed
DNAJC10|56462|AT	1.36426	1.40528	0	2.71849	0.714715	Confirmed
GAS7|39261|AP	1.28585	1.40523	0	3.01603	0.662663	Confirmed
TTC3|60551|ES	1.3072	1.40463	-1.001	2.97046	0.644645	Confirmed
SULT1A4|94114|AP	1.33028	1.40407	0	2.9714	0.703704	Confirmed
ANKDD1A|31137|AT	1.23943	1.40355	0	3.02159	0.63964	Confirmed
ZNF331|51727|AP	1.27387	1.40271	0	2.8017	0.621622	Confirmed
SULT2B1|50773|AP	1.27235	1.40208	0	2.93025	0.640641	Confirmed
MCM7|80880|AP	1.29199	1.40154	0	3.18678	0.658659	Confirmed
CRIP1|29652|AT	1.27729	1.40005	0	2.80711	0.660661	Confirmed
S100A14|7727|AP	1.34666	1.39976	0	2.99941	0.714715	Confirmed
TXNRD1|24112|AD	1.24974	1.3985	0	2.63536	0.604605	Confirmed
ABLIM2|68745|AT	1.17455	1.39822	0	2.64502	0.573574	Confirmed
GAS7|39260|AP	1.22385	1.3974	0	2.66059	0.630631	Confirmed
MCM7|80881|AP	1.2974	1.39725	0	3.48958	0.676677	Confirmed
CHID1|13807|AT	1.25591	1.39697	-1.001	2.80899	0.614615	Confirmed
ANKDD1A|31138|AT	1.20906	1.3956	0	2.72767	0.616617	Confirmed
TBC1D7|75383|AD	1.29958	1.39526	-1.001	2.50622	0.671672	Confirmed
CCRL2|64449|AP	1.29332	1.39503	0	2.59849	0.646647	Confirmed
SERPINA1|29130|ES	1.24694	1.39243	-1.001	2.63874	0.596597	Confirmed
SLC29A1|76368|ES	1.26266	1.3908	0	2.84763	0.632633	Confirmed
VEGFA|76329|ES	1.22624	1.39077	0	2.81362	0.62963	Confirmed
IP6K2|64759|AD	1.28448	1.38943	-1.001	2.7622	0.670671	Confirmed
PATZ1|61847|ES	1.28174	1.38908	-1.001	2.6277	0.663664	Confirmed
CLSTN1|576|ES	1.26345	1.38825	0	2.6279	0.635636	Confirmed
TROAP|21551|AT	1.25776	1.38706	0	2.83012	0.642643	Confirmed
DNAJC10|56461|AT	1.31544	1.38554	0	2.61267	0.700701	Confirmed
C18orf54|45592|AP	1.28617	1.38402	-1.001	2.57873	0.670671	Confirmed
TCIRG1|17288|RI	1.18656	1.38392	0	2.61658	0.577578	Confirmed
ARRB2|38575|ES	1.20579	1.37934	-1.001	2.83838	0.601602	Confirmed
TM4SF19|68239|AT	1.19028	1.37861	0	3.12885	0.582583	Confirmed
SERPINA1|29103|RI	1.1868	1.37538	0	2.63145	0.591592	Confirmed
ERGIC3|156157|ME	1.26689	1.37415	-1.001	2.66563	0.65966	Confirmed
MED24|40831|ES	1.20366	1.37152	0	2.79289	0.55956	Confirmed
ZNF584|52457|ES	1.26438	1.37095	-0.0272663	2.68306	0.670671	Confirmed
REPS1|77956|ES	1.24136	1.36761	0	2.68573	0.644645	Confirmed
GRHL2|84751|AD	1.16231	1.36631	0	2.63974	0.560561	Confirmed
QKI|78411|AA	1.24179	1.36511	-1.001	2.91132	0.670671	Confirmed
DYRK1B|49846|AA	1.1794	1.35261	0	2.64391	0.574575	Confirmed
C18orf54|45593|AP	1.28593	1.35194	-0.454495	2.55374	0.663664	Confirmed
CPEB2|68798|ES	1.20415	1.34891	0	2.65626	0.617618	Confirmed
NUDT1|78609|AD	1.22947	1.34795	0	2.91682	0.623624	Confirmed
DYNC2LI1|53403|ES	1.19786	1.34644	0	2.53452	0.58959	Confirmed
ABCA7|46368|AP	1.18244	1.34595	0	2.58286	0.547548	Confirmed
CSRP2BP|58756|AA	1.26384	1.34552	-1.001	2.58338	0.646647	Confirmed
BCAT1|20754|AP	1.14453	1.34307	0	2.62581	0.538539	Confirmed
PIGN|45698|ES	1.19723	1.34014	0	2.48777	0.5996	Confirmed
ABLIM2|68744|AT	1.15126	1.32793	-1.001	3.00154	0.565566	Confirmed
ACOXL|54941|AT	1.22816	1.3001	-1.001	2.5941	0.646647	Confirmed
HP1BP3|936|AP	1.14834	1.28821	0	2.62652	0.547548	Confirmed
FAM177A1|27183|AP	1.14751	1.28039	0	2.88057	0.564565	Confirmed
STRA6|31681|AP	1.14594	1.27263	-1.001	2.51271	0.58959	Confirmed
COL1A1|508589|ES	1.12086	1.27054	-1.001	2.66261	0.563564	Confirmed
COL1A1|565327|ES	1.13759	1.27001	0	2.539	0.548549	Confirmed
TBC1D7|75382|AD	1.13785	1.26854	-1.001	2.70114	0.584585	Confirmed
TMEM107|39136|ES	1.13885	1.26318	0	2.82721	0.555556	Confirmed
VEGFA|76328|ES	1.15973	1.24133	0	2.61434	0.55956	Confirmed
PDE4DIP|4408|AP	1.19844	1.22639	-1.001	2.41964	0.643644	Confirmed
AP1S2|88569|AT	1.14355	1.19824	0	2.6234	0.596597	Confirmed
OSBPL9|2969|ES	1.16106	1.19144	0	2.55066	0.563564	Confirmed
AP1S2|88571|AT	1.15044	1.14379	-1.001	2.68023	0.574575	Confirmed
MTA1|29647|ES	1.12202	1.14191	-1.001	2.54022	0.58959	Confirmed
PTPN6|20022|AP	1.07672	1.11117	0	2.38887	0.574575	Confirmed
PTPN6|20023|AP	1.09166	1.10756	0	2.58808	0.588589	Confirmed
HPS5|14587|AP	1.11232	1.10566	0	2.60655	0.544545	Confirmed
UBXN11|1250|AT	1.08443	1.08927	0	2.76727	0.527528	Confirmed
EXOC6|12540|AP	1.09146	1.0802	0	2.59191	0.53954	Confirmed
TRADD|36928|AP	1.06485	1.07835	0	2.64026	0.526527	Confirmed
TRADD|36927|AP	1.08451	1.05728	-1.001	2.62555	0.526527	Confirmed
NFASC|9492|AT	1.08614	1.04765	0	2.65796	0.547548	Confirmed
RPS2|138112|ES	1.06112	1.04529	0	2.3667	0.531532	Confirmed
LAIR1|51875|AD	1.10116	1.0357	-1.001	2.6595	0.522523	Confirmed
TACC2|13342|AA	1.10213	1.03439	0	2.66054	0.53954	Confirmed
MID1|88464|AP	1.0497	1.001	0	2.64952	0.479479	Confirmed
DIXDC1|18709|AT	1.05029	1.001	0	2.51416	0.503504	Confirmed
NSMCE4A|13329|AP	0.944098	1.001	-1.001	2.21768	0.447447	Confirmed
STRA13|44266|ES	0.985896	1.001	0	2.45914	0.46046	Confirmed
SLC14A2|45330|AT	1.04816	1.001	0	2.38755	0.500501	Confirmed
DGKZ|15541|AP	1.08498	1.001	0	2.59522	0.505506	Confirmed
NSMCE4A|13328|AP	0.970652	1.001	-1.001	2.45576	0.442442	Confirmed
PLCB1|58674|ES	1.01165	1.001	-1.001	2.32423	0.497497	Confirmed
ACOT7|390|AP	1.03296	1.001	0	2.31084	0.504505	Confirmed
COL16A1|1493|ES	1.07588	1.001	-1.001	2.43526	0.498498	Confirmed
KIF13A|75457|ES	1.03726	1.001	0	2.27602	0.525526	Confirmed
TEF|62421|AP	0.992778	1.001	0	3.14973	0.476476	Confirmed
AURKA|59869|ES	1.02418	1.001	0	2.70045	0.484484	Confirmed
RPS24|12296|ES	1.06996	1.001	-1.001	2.63535	0.504505	Confirmed
PATZ1|61848|ES	1.04385	1.001	-1.001	2.83215	0.505506	Confirmed
RAB3IP|23345|AP	0.922967	1.001	-1.001	2.71962	0.428428	Confirmed
S100A1|7741|AA	0.9824	1.001	-0.433621	2.3152	0.479479	Confirmed
PIK3C3|45316|AT	1.08315	1.001	0	2.45335	0.520521	Confirmed
AP1B1|61603|ES	0.93629	1.001	-1.001	2.38545	0.451451	Confirmed
VPS29|24433|ES	0.920897	1.001	-1.001	2.36467	0.429429	Confirmed
EHBP1|53718|ES	0.999617	1.001	0	2.38686	0.47047	Confirmed
ZFP64|59813|AT	0.999203	1.001	0	2.45973	0.469469	Confirmed
INTS12|70247|AP	0.959765	1.001	-1.001	2.27613	0.457457	Confirmed
FBLN1|62666|AT	0.970522	1.001	0	2.25036	0.474474	Confirmed
DMKN|49188|ES	1.05779	1.001	0	2.24621	0.503504	Confirmed
TNNT1|52026|ES	1.04765	1.001	0	2.28309	0.514515	Confirmed
