# Supplementary material for: Switched alternative splicing events as attractive features in lung squamous cell carcinoma
Source: Cancer Cell Int. 2022 Jan 5;22:5. doi: 10.1186/s12935-021-02429-2 (PMC8734344; doi:10.1186/s12935-021-02429-2)
Supplement: Supplementary file 4 — Additional file 4: Table S4. Information of patients involved in the qRT-PCR. [file 12935_2021_2429_MOESM4_ESM.xls]

## Sheet: Table S4
Table S4. Information of patients involved in the qRT-PCR.
Patient	age	gender	Smoking history ( pack-years)	Pathological diagnosis	TNM stage (8th)	Stage
1	62	MALE	60	Moderately differentiated LUSC	T4N0M0	Stage III
2	55	MALE	40	Moderately differentiated LUSC	T1bN0M0	Stage I
3	56	FEMALE	Nonsmoker	highly to moderately differentiated LUSC	T1aN0M0	Stage I
4	48	MALE	40	highly to moderately differentiated LUSC	T1bN0M0	Stage I
5	64	MALE	40	Moderately differentiated LUSC	T1bN0M0	Stage I
6	56	FEMALE	Nonsmoker	Moderately differentiated LUSC	T1bN0M0	Stage I
7	49	FEMALE	20	Moderately differentiated LUSC	T2aN0M0	Stage I
8	39	FEMALE	10	Moderately differentiated LUSC	T2aN0M0	Stage I
9	57	MALE	60	highly to moderately differentiated LUSC	T1aN0M0	Stage I
10	61	MALE	40	Moderately differentiated LUSC	T1bN1M0	Stage II
11	64	MALE	40	Moderately differentiated LUSC	T1bN0M0	Stage I
12	49	MALE	40	poorly differentiated LUSC	T2aN1M0	Stage II
13	50	MALE	30	poorly differentiated LUSC	T2bN0M0	Stage II
14	56	MALE	25	highly to moderately differentiated LUSC	T1bN0M0	Stage I
15	52	MALE	40	highly to moderately differentiated LUSC	T1bN0M0	Stage I
16	32	FEMALE	20	Moderately differentiated LUSC	T1aN0M0	Stage I
17	60	MALE	60	moderately to poorly differentiated LUSC	T2aN0M0	Stage I
18	68	MALE	40	Moderately differentiated LUSC	T1bN0M0	Stage I
19	54	FEMALE	10	Moderately differentiated LUSC	T1bN0M0	Stage I
20	46	MALE	20	highly differentiated LUSC	T1aN0M0	Stage I
