# Supplementary material for: Switched alternative splicing events as attractive features in lung squamous cell carcinoma
Source: Cancer Cell Int. 2022 Jan 5;22:5. doi: 10.1186/s12935-021-02429-2 (PMC8734344; doi:10.1186/s12935-021-02429-2)
Supplement: Supplementary file 5 — Additional file 5: Table S5. Information of splicing switch-associated AS events in LUSC and normal tissues in TCGA SpliceSeq. [file 12935_2021_2429_MOESM5_ESM.xls]

## Sheet: Table S5
Table S5. Information of splicing switch-associated AS events in LUSC and normal tissues in TCGA SpliceSeq.
number	name	symbol	as_id	splice_type	exon	chromo	start	stop	PSI of normal tissues	PSI of LUSC tissues	Difference value*
1	ABLIM2-68744-AT	ABLIM2	68744	AT	25	4	7968830	7967000	85.5	70.8	29.4
2	ABLIM2-68745-AT	ABLIM2	68745	AT	18.4	4	8009781	8008752	14.5	29.2	-
3	ANKDD1A-31137-AT	ANKDD1A	31137	AT	8.2	15	65223784	65224712	20.6	42	42.8
4	ANKDD1A-31138-AT	ANKDD1A	31138	AT	16	15	65249442	65251042	79.4	58	-
5	AP1S2-88569-AT	AP1S2	88569	AT	5.2	X	15849691	15848182	9.5	35.4	51.8
6	AP1S2-88571-AT	AP1S2	88571	AT	6	X	15845495	15843929	90.5	64.6	-
7	C1orf54-7454-AP	C1orf54	7454	AP	3.1	1	150245102	150245201	30.6	16.2	28.8
8	C1orf54-7455-AP	C1orf54	7455	AP	1	1	150240600	150241220	69.4	83.8	-
9	COMMD5-85671-AP	COMMD5	85671	AP	2.1	8	146078452	146078378	58.6	86.8	56.4
10	COMMD5-85672-AP	COMMD5	85672	AP	1	8	146079121	146078757	41.4	13.2	-
11	DNAJC10-56461-AT	DNAJC10	56461	AT	12	2	183604272	183604933	20.7	21.8	2.2
12	DNAJC10-56462-AT	DNAJC10	56462	AT	26	2	183641848	183659191	79.3	78.2	-
13	GBA2-86283-AP	GBA2	86283	AP	1	9	35749983	35749708	49.5	48.9	1.2
14	GBA2-86285-AP	GBA2	86285	AP	2.1	9	35749225	35748925	50.5	51.1	-
15	ITIH5-10715-AT	ITIH5	10715	AT	16.2	10	7601845	7601232	70.3	38.8	63
16	ITIH5-10716-AT	ITIH5	10716	AT	13	10	7614361	7613368	29.7	61.2	-
17	LDB1-12934-AP	LDB1	12934	AP	2	10	103874703	103874163	18.4	70.6	104.4
18	LDB1-12935-AP	LDB1	12935	AP	1	10	103880210	103879843	81.6	29.4	-
19	NSMCE4A-13328-AP	NSMCE4A	13328	AP	1	10	123734732	123734389	84.9	70.8	28.2
20	NSMCE4A-13329-AP	NSMCE4A	13329	AP	2	10	123734273	123733821	15.1	29.2	-
21	PPP3CB-12153-AT	PPP3CB	12153	AT	17	10	75198178	75196186	78.9	50.9	56
22	PPP3CB-12154-AT	PPP3CB	12154	AT	15.2	10	75204482	75203538	21.1	49.1	-
23	PTPN6-20022-AP	PTPN6	20022	AP	1	12	7055737	7055902	15.4	58.8	86.8
24	PTPN6-20023-AP	PTPN6	20023	AP	2	12	7060432	7060683	84.6	41.2	-
25	QKI-78404-AT	QKI	78404	AT	8.7	6	163987828	163991177	66.7	34.7	64
26	QKI-78405-AT	QKI	78405	AT	9	6	163991726	163999628	33.3	65.3	-
27	RELL1-69002-AT	RELL1	69002	AT	7	4	37614964	37614523	67.5	69.8	4.6
28	RELL1-69003-AT	RELL1	69003	AT	8	4	37592839	37592422	32.5	30.2	-
29	TMEM201-564-AT	TMEM201	564	AT	11	1	9673044	9674935	42.6	67.8	50.4
30	TMEM201-565-AT	TMEM201	565	AT	6.2	1	9662331	9665012	57.4	32.2	-
31	TRADD-36927-AP	TRADD	36927	AP	3.1	16	67190152	67189558	29.1	42	25.8
32	TRADD-36928-AP	TRADD	36928	AP	1	16	67194201	67193741	70.9	58	-
*For example, the difference value of ABLM2 is the absolute value of K3-L3+L4-K4.
