# Supplementary material for: Switched alternative splicing events as attractive features in lung squamous cell carcinoma
Source: Cancer Cell Int. 2022 Jan 5;22:5. doi: 10.1186/s12935-021-02429-2 (PMC8734344; doi:10.1186/s12935-021-02429-2)
Supplement: Supplementary file 6 — Additional file 6: Table S6. Raw data of the qRT-PCR. [file 12935_2021_2429_MOESM6_ESM.xls]

## Sheet: Table S6
Table S6. Raw data of the qRT-PCR.
Sample Name	Target Name	averageCT	ΔCт	2^(-ΔCт)	Sample Name	Target Name	averageCT	ΔCт	2^(-ΔCт)
1N	ACTIN	19.0515	0	1	1C	ACTIN	21.9551	0	1
1N	ITIH5	27.7234	8.67191	0.00245186	1C	ITIH5	34.9064	12.9514	0.000126255
1N	ITIH5-10715AT	27.8538	8.80234	0.00223992	1C	ITIH5-10715AT	34.8899	12.9348	0.000127713
1N	LDB1	27.2311	8.17962	0.00344897	1C	LDB1	27.7507	5.79559	0.0180033
1N	LDB1-12935AP	27.926	8.87458	0.00213051	1C	LDB1-12935AP	30.4465	8.49143	0.0027786
1N	PTPN6	24.491	5.43956	0.0230425	1C	PTPN6	28.0621	6.107	0.0145081
1N	PTPN6-20022AP	29.698	10.6466	0.000623823	1C	PTPN6-20022AP	30.589	8.63398	0.00251717
1N	QKI	23.9382	4.88674	0.0338022	1C	QKI	26.8507	4.89563	0.0335944
1N	QKI-78404AT	23.3685	4.31703	0.05017	1C	QKI-78404AT	28.1832	6.2281	0.01334
2N	ACTIN	25.1645	0	1	2C	ACTIN	25.892	0	1
2N	ITIH5	32.3051	7.14053	0.00708738	2C	ITIH5	34.6898	8.79775	0.00224706
2N	ITIH5-10715AT	34.125	8.96049	0.00200735	2C	ITIH5-10715AT	36.2216	10.3295	0.000777142
2N	LDB1	29.9019	4.73738	0.0374892	2C	LDB1	30.4014	4.50942	0.0439066
2N	LDB1-12935AP	32.63	7.46543	0.00565826	2C	LDB1-12935AP	34.0767	8.18471	0.00343683
2N	PTPN6	27.7219	2.55734	0.169889	2C	PTPN6	27.9152	2.02313	0.246024
2N	PTPN6-20022AP	30.6752	5.51068	0.0219341	2C	PTPN6-20022AP	30.8033	4.91128	0.0332321
2N	QKI	28.2336	3.06904	0.119159	2C	QKI	29.8302	3.93822	0.0652346
2N	QKI-78404AT	29.8502	4.68565	0.0388578	2C	QKI-78404AT	30.2515	4.35944	0.0487169
3N	ACTIN	20.2336	0	1	3C	ACTIN	19.9215	0	1
3N	ITIH5	29.5472	9.31358	0.00157156	3C	ITIH5	29.5252	9.60369	0.00128529
3N	ITIH5-10715AT	29.9564	9.72277	0.00118346	3C	ITIH5-10715AT	29.74	9.81848	0.0011075
3N	LDB1	28.2354	8.00179	0.00390141	3C	LDB1	27.1106	7.18902	0.00685313
3N	LDB1-12935AP	30.0049	9.77137	0.00114426	3C	LDB1-12935AP	30.0248	10.1032	0.000909134
3N	PTPN6	26.3081	6.07457	0.0148379	3C	PTPN6	26.1506	6.2291	0.0133307
3N	PTPN6-20022AP	29.9051	9.67154	0.00122624	3C	PTPN6-20022AP	29.3627	9.44115	0.00143856
3N	QKI	25.5438	5.31018	0.0252044	3C	QKI	26.3339	6.41239	0.0117402
3N	QKI-78404AT	24.9004	4.66683	0.0393682	3C	QKI-78404AT	25.1763	5.25481	0.0261905
4N	ACTIN	21.0315	0	1	4C	ACTIN	20.2755	0	1
4N	ITIH5	29.7438	8.71232	0.00238414	4C	ITIH5	32.7073	12.4317	0.000180998
4N	ITIH5-10715AT	29.9443	8.91279	0.00207483	4C	ITIH5-10715AT	32.1327	11.8572	0.000269547
4N	LDB1	28.5681	7.53659	0.00538591	4C	LDB1	28.9311	8.65556	0.00247981
4N	LDB1-12935AP	30.2298	9.19831	0.00170229	4C	LDB1-12935AP	30.3973	10.1218	0.000897489
4N	PTPN6	26.9429	5.91138	0.0166148	4C	PTPN6	26.2425	5.96693	0.0159873
4N	PTPN6-20022AP	30.0137	8.98219	0.00197738	4C	PTPN6-20022AP	29.2456	8.97008	0.00199406
4N	QKI	26.2769	5.24539	0.0263621	4C	QKI	27.2704	6.99484	0.00784047
4N	QKI-78404AT	26.1138	5.08225	0.0295183	4C	QKI-78404AT	26.9673	6.69174	0.00967357
5N	ACTIN	21.538	0	1	5C	ACTIN	22.8258	0	1
5N	ITIH5	30.5299	8.99181	0.00196424	5C	ITIH5	31.7946	8.96874	0.00199591
5N	ITIH5-10715AT	30.8072	9.2692	0.00162066	5C	ITIH5-10715AT	31.7465	8.92072	0.00206346
5N	LDB1	29.1238	7.58573	0.00520557	5C	LDB1	29.7434	6.91753	0.00827208
5N	LDB1-12935AP	31.0247	9.48662	0.00139394	5C	LDB1-12935AP	31.3824	8.55662	0.00265583
5N	PTPN6	26.8831	5.34504	0.0246027	5C	PTPN6	27.4032	4.57743	0.0418849
5N	PTPN6-20022AP	29.9841	8.44603	0.00286742	5C	PTPN6-20022AP	29.9415	7.1157	0.00721045
5N	QKI	26.5156	4.97756	0.0317398	5C	QKI	28.0282	5.20237	0.02716
5N	QKI-78404AT	26.9041	5.36608	0.0242466	5C	QKI-78404AT	30.1379	7.3121	0.00629271
6N	ACTIN	20.6075	0	1	6C	ACTIN	21.8478	0	1
6N	ITIH5	29.6024	8.9949	0.00196004	6C	ITIH5	31.9071	10.0592	0.000937281
6N	ITIH5-10715AT	29.8604	9.25296	0.00163901	6C	ITIH5-10715AT	32.1722	10.3244	0.000779938
6N	LDB1	28.3136	7.70615	0.0047887	6C	LDB1	29.4132	7.56538	0.00527951
6N	LDB1-12935AP	30.0865	9.47904	0.00140127	6C	LDB1-12935AP	31.4711	9.62325	0.00126798
6N	PTPN6	26.9002	6.29268	0.012756	6C	PTPN6	27.5558	5.70799	0.0191303
6N	PTPN6-20022AP	30.2681	9.66064	0.00123554	6C	PTPN6-20022AP	30.0861	8.23827	0.00331157
6N	QKI	26.2572	5.6497	0.0199192	6C	QKI	28.6144	6.76654	0.00918475
6N	QKI-78404AT	26.1245	5.51703	0.0218378	6C	QKI-78404AT	29.8194	7.9716	0.00398391
7N	ACTIN	19.2538	0	1	7C	ACTIN	18.6317	0	1
7N	ITIH5	26.5827	7.3289	0.00621986	7C	ITIH5	32.2917	13.6601	7.7252e-05
7N	ITIH5-10715AT	26.8386	7.58483	0.0052088	7C	ITIH5-10715AT	32.5495	13.9178	6.46121e-05
7N	LDB1	25.9448	6.69099	0.00967856	7C	LDB1	25.8381	7.20641	0.00677104
7N	LDB1-12935AP	27.8833	8.62953	0.00252494	7C	LDB1-12935AP	26.8403	8.20862	0.00338033
7N	PTPN6	24.74	5.48618	0.0223098	7C	PTPN6	24.6133	5.98164	0.0158251
7N	PTPN6-20022AP	29.3681	10.1143	0.000902156	7C	PTPN6-20022AP	26.9683	8.33663	0.00309333
7N	QKI	24.1037	4.84992	0.0346759	7C	QKI	23.9538	5.32212	0.0249967
7N	QKI-78404AT	23.3412	4.08743	0.058825	7C	QKI-78404AT	24.8488	6.21712	0.0134419
8N	ACTIN	20.5635	0	1	8C	ACTIN	18.7702	0	1
8N	ITIH5	28.9284	8.3649	0.00303329	8C	ITIH5	31.7204	12.9502	0.00012636
8N	ITIH5-10715AT	28.0609	7.49738	0.00553431	8C	ITIH5-10715AT	30.8222	12.052	0.000235495
8N	LDB1	27.1516	6.58813	0.0103938	8C	LDB1	25.4787	6.70854	0.00956155
8N	LDB1-12935AP	29.4246	8.86113	0.00215047	8C	LDB1-12935AP	27.2647	8.49452	0.00277264
8N	PTPN6	26.481	5.9175	0.0165446	8C	PTPN6	24.9003	6.13007	0.0142779
8N	PTPN6-20022AP	29.7673	9.20386	0.00169575	8C	PTPN6-20022AP	27.536	8.76581	0.00229735
8N	QKI	25.2807	4.71722	0.0380167	8C	QKI	24.5268	5.75661	0.0184964
8N	QKI-78404AT	24.3466	3.78309	0.0726403	8C	QKI-78404AT	24.2721	5.50192	0.0220677
9N	ACTIN	21.2789	0	1	9C	ACTIN	20.9124	0	1
9N	ITIH5	31.7006	10.4217	0.00072904	9C	ITIH5	32.9699	12.0575	0.000234604
9N	ITIH5-10715AT	31.7413	10.4624	0.000708768	9C	ITIH5-10715AT	33.1166	12.2042	0.00021192
9N	LDB1	28.1638	6.88483	0.00846175	9C	LDB1	29.0734	8.16099	0.0034938
9N	LDB1-12935AP	31.6202	10.3412	0.000770859	9C	LDB1-12935AP	30.5558	9.64337	0.00125042
9N	PTPN6	27.1073	5.82833	0.0175994	9C	PTPN6	27.1845	6.27205	0.0129397
9N	PTPN6-20022AP	30.0317	8.75273	0.00231828	9C	PTPN6-20022AP	29.6326	8.7201	0.00237131
9N	QKI	26.79	5.51109	0.0219279	9C	QKI	27.8367	6.92424	0.00823371
9N	QKI-78404AT	25.9027	4.6238	0.0405601	9C	QKI-78404AT	28.2969	7.3845	0.00598472
10N	ACTIN	20.6886	0	1	10C	ACTIN	20.5093	0	1
10N	ITIH5	30.5217	9.83307	0.00109636	10C	ITIH5	30.9388	10.4295	0.000725115
10N	ITIH5-10715AT	29.7292	9.0406	0.00189893	10C	ITIH5-10715AT	29.9067	9.39743	0.00148283
10N	LDB1	28.4468	7.75814	0.00461921	10C	LDB1	27.0331	6.52386	0.0108673
10N	LDB1-12935AP	31.2399	10.5513	0.000666412	10C	LDB1-12935AP	28.8564	8.3471	0.00307095
10N	PTPN6	27.6333	6.94467	0.00811792	10C	PTPN6	25.8681	5.35884	0.0243685
10N	PTPN6-20022AP	29.8973	9.2086	0.00169018	10C	PTPN6-20022AP	29.1615	8.65224	0.00248551
10N	QKI	27.1468	6.45816	0.0113736	10C	QKI	25.9564	5.44712	0.022922
10N	QKI-78404AT	26.4246	5.736	0.0187626	10C	QKI-78404AT	26.0002	5.49097	0.0222358
11N	ACTIN	18.3323	0	1	11C	ACTIN	18.4908	0	1
11N	ITIH5	26.5379	8.20566	0.00338727	11C	ITIH5	27.9675	9.47677	0.00140349
11N	ITIH5-10715AT	26.908	8.57572	0.0026209	11C	ITIH5-10715AT	28.1927	9.70192	0.00120069
11N	LDB1	26.5549	8.22264	0.00334763	11C	LDB1	26.8018	8.31102	0.00314871
11N	LDB1-12935AP	27.0409	8.70863	0.00239024	11C	LDB1-12935AP	27.7727	9.28197	0.00160638
11N	PTPN6	23.5257	5.1934	0.0273294	11C	PTPN6	23.443	4.95227	0.0323012
11N	PTPN6-20022AP	28.3582	10.0259	0.000959182	11C	PTPN6-20022AP	28.0608	9.57001	0.00131565
11N	QKI	23.8072	5.47488	0.0224852	11C	QKI	24.5461	6.05533	0.0150371
11N	QKI-78404AT	22.471	4.13868	0.056772	11C	QKI-78404AT	23.5469	5.05611	0.030058
12N	ACTIN	19.7512	0	1	12C	ACTIN	18.993	0	1
12N	ITIH5	28.8658	9.11464	0.00180393	12C	ITIH5	33.644	14.651	3.88695e-05
12N	ITIH5-10715AT	28.6452	8.894	0.00210204	12C	ITIH5-10715AT	33.2993	14.3062	4.93617e-05
12N	LDB1	28.3674	8.61616	0.00254845	12C	LDB1	27.0928	8.09975	0.00364528
12N	LDB1-12935AP	29.6934	9.94219	0.00101649	12C	LDB1-12935AP	29.9369	10.9439	0.000507636
12N	PTPN6	26.3168	6.56562	0.0105573	12C	PTPN6	25.56	6.56696	0.0105474
12N	PTPN6-20022AP	29.9887	10.2375	0.000828343	12C	PTPN6-20022AP	28.6528	9.65975	0.00123631
12N	QKI	25.0126	5.26138	0.0260715	12C	QKI	25.5424	6.54934	0.0106771
12N	QKI-78404AT	24.0769	4.32573	0.0498685	12C	QKI-78404AT	24.1119	5.11891	0.0287775
13N	ACTIN	22.8342	0	1	13C	ACTIN	23.7376	0	1
13N	ITIH5	30.9293	8.09506	0.00365716	13C	ITIH5	31.8756	8.13796	0.00355002
13N	ITIH5-10715AT	31.1261	8.29186	0.00319081	13C	ITIH5-10715AT	31.7972	8.05956	0.00374828
13N	LDB1	30.1448	7.31062	0.0062992	13C	LDB1	29.594	5.85634	0.017261
13N	LDB1-12935AP	32.3657	9.53145	0.00135129	13C	LDB1-12935AP	31.743	8.0054	0.00389166
13N	PTPN6	29.0004	6.16612	0.0139256	13C	PTPN6	28.8891	5.15149	0.028135
13N	PTPN6-20022AP	32.491	9.65679	0.00123885	13C	PTPN6-20022AP	36.092	12.3544	0.000190968
13N	QKI	27.71	4.87579	0.0340598	13C	QKI	28.0068	4.2692	0.0518612
13N	QKI-78404AT	27.9045	5.07025	0.0297648	13C	QKI-78404AT	30.8559	7.11825	0.00719767
14N	ACTIN	24.3512	0	1	14C	ACTIN	22.4012	0	1
14N	ITIH5	30.6589	6.3077	0.0126239	14C	ITIH5	31.4651	9.06389	0.00186852
14N	ITIH5-10715AT	31.8834	7.53216	0.00540247	14C	ITIH5-10715AT	31.8112	9.40999	0.00146998
14N	LDB1	29.2431	4.89182	0.0336833	14C	LDB1	28.6764	6.2752	0.0129115
14N	LDB1-12935AP	30.9952	6.64398	0.00999915	14C	LDB1-12935AP	30.5387	8.13753	0.00355106
14N	PTPN6	27.3637	3.01246	0.123925	14C	PTPN6	27.2516	4.85043	0.0346636
14N	PTPN6-20022AP	30.5278	6.17657	0.0138251	14C	PTPN6-20022AP	29.72	7.31881	0.00626352
14N	QKI	26.8568	2.50555	0.176097	14C	QKI	27.1833	4.78216	0.0363435
14N	QKI-78404AT	27.4189	3.06762	0.119276	14C	QKI-78404AT	27.3788	4.97766	0.0317376
15N	ACTIN	21.4715	0	1	15C	ACTIN	21.6553	0	1
15N	ITIH5	29.789	8.31754	0.00313451	15C	ITIH5	30.9016	9.24636	0.00164653
15N	ITIH5-10715AT	29.9759	8.50444	0.00275364	15C	ITIH5-10715AT	31.1759	9.52061	0.00136148
15N	LDB1	27.9688	6.49736	0.0110688	15C	LDB1	28.6589	7.00358	0.00779315
15N	LDB1-12935AP	30.0477	8.57622	0.00261999	15C	LDB1-12935AP	31.2918	9.63654	0.00125635
15N	PTPN6	26.7338	5.26237	0.0260537	15C	PTPN6	27.0894	5.43416	0.0231289
15N	PTPN6-20022AP	30.5713	9.0998	0.00182258	15C	PTPN6-20022AP	30.4639	8.80859	0.00223023
15N	QKI	25.847	4.37558	0.0481746	15C	QKI	27.5957	5.94037	0.0162844
15N	QKI-78404AT	25.5167	4.04521	0.0605717	15C	QKI-78404AT	27.4151	5.75985	0.0184549
16N	ACTIN	19.4212	0	1	16C	ACTIN	20.7163	0	1
16N	ITIH5	27.9762	8.55505	0.00265873	16C	ITIH5	32.5635	11.8472	0.000271421
16N	ITIH5-10715AT	27.6278	8.20668	0.00338488	16C	ITIH5-10715AT	32.963	12.2467	0.000205762
16N	LDB1	26.79	7.36879	0.00605024	16C	LDB1	27.7223	7.00596	0.00778027
16N	LDB1-12935AP	28.0394	8.61827	0.00254473	16C	LDB1-12935AP	29.0285	8.31225	0.00314604
16N	PTPN6	24.6379	5.21676	0.0268906	16C	PTPN6	26.7584	6.04212	0.0151754
16N	PTPN6-20022AP	29.1739	9.75278	0.0011591	16C	PTPN6-20022AP	28.803	8.08675	0.0036783
16N	QKI	24.241	4.81987	0.0354057	16C	QKI	25.8925	5.17621	0.027657
16N	QKI-78404AT	23.6953	4.27416	0.0516834	16C	QKI-78404AT	26.9352	6.21885	0.0134257
17N	ACTIN	23.1566	0	1	17C	ACTIN	23.3559	0	1
17N	ITIH5	32.3073	9.1507	0.0017594	17C	ITIH5	36.097	12.7411	0.000146063
17N	ITIH5-10715AT	33.7313	10.5747	0.00065567	17C	ITIH5-10715AT	35.8143	12.4584	0.000177683
17N	LDB1	30.261	7.10439	0.0072672	17C	LDB1	29.9296	6.5737	0.0104983
17N	LDB1-12935AP	32.6453	9.48874	0.00139189	17C	LDB1-12935AP	32.4166	9.06075	0.00187259
17N	PTPN6	27.8844	4.72781	0.0377387	17C	PTPN6	27.6717	4.31581	0.0502125
17N	PTPN6-20022AP	30.1348	6.9782	0.00793142	17C	PTPN6-20022AP	30	6.64414	0.00999806
17N	QKI	28.1735	5.01685	0.0308871	17C	QKI	28.8966	5.54075	0.0214817
17N	QKI-78404AT	27.8075	4.65092	0.0398047	17C	QKI-78404AT	30.6621	7.30621	0.00631847
18N	ACTIN	17.5005	0	1	18C	ACTIN	18.7797	0	1
18N	ITIH5	25.632	8.13153	0.00356586	18C	ITIH5	30.9262	12.1465	0.00022057
18N	ITIH5-10715AT	25.9271	8.4266	0.00290631	18C	ITIH5-10715AT	30.7593	11.9796	0.000247625
18N	LDB1	24.5948	7.09429	0.00731821	18C	LDB1	25.9274	7.14772	0.00705217
18N	LDB1-12935AP	25.9268	8.42639	0.00290672	18C	LDB1-12935AP	26.8053	8.02554	0.0038377
18N	PTPN6	22.9028	5.40235	0.0236446	18C	PTPN6	24.669	5.88932	0.0168709
18N	PTPN6-20022AP	26.7858	9.28535	0.00160262	18C	PTPN6-20022AP	26.8346	8.0549	0.0037604
18N	QKI	22.0457	4.54521	0.0428308	18C	QKI	23.8392	5.05952	0.029987
18N	QKI-78404AT	21.1546	3.65412	0.0794331	18C	QKI-78404AT	24.4067	5.62703	0.0202347
19N	ACTIN	18.1763	0	1	19C	ACTIN	19.0078	0	1
19N	ITIH5	26.0315	7.85522	0.00431859	19C	ITIH5	29.0326	10.0248	0.000959928
19N	ITIH5-10715AT	26.8675	8.69116	0.00241936	19C	ITIH5-10715AT	29.8503	10.8425	0.000544611
19N	LDB1	25.0812	6.90494	0.0083446	19C	LDB1	25.8488	6.84105	0.00872244
19N	LDB1-12935AP	25.8825	7.70618	0.0047886	19C	LDB1-12935AP	26.4529	7.44511	0.00573849
19N	PTPN6	22.879	4.70266	0.0384025	19C	PTPN6	23.2527	4.24488	0.0527428
19N	PTPN6-20022AP	28.2915	10.1152	0.000901599	19C	PTPN6-20022AP	27.0507	8.04292	0.00379176
19N	QKI	22.9056	4.72928	0.0377004	19C	QKI	23.8997	4.89197	0.0336798
19N	QKI-78404AT	21.9255	3.74925	0.0743642	19C	QKI-78404AT	23.8234	4.81561	0.0355105
20N	ACTIN	16.2033	0	1	20C	ACTIN	17.3659	0	1
20N	ITIH5	25.1732	8.96983	0.00199441	20C	ITIH5	27.6016	10.2357	0.000829356
20N	ITIH5-10715AT	25.6542	9.45085	0.00142893	20C	ITIH5-10715AT	28.423	11.0571	0.000469321
20N	LDB1	23.914	7.71062	0.00477388	20C	LDB1	23.9854	6.61945	0.0101706
20N	LDB1-12935AP	24.9158	8.71244	0.00238393	20C	LDB1-12935AP	25.4704	8.10445	0.00363343
20N	PTPN6	21.7802	5.57686	0.0209507	20C	PTPN6	22.3837	5.01783	0.0308662
20N	PTPN6-20022AP	25.7752	9.57182	0.001314	20C	PTPN6-20022AP	25.4719	8.10597	0.00362961
20N	QKI	20.925	4.72166	0.0379	20C	QKI	22.7843	5.41835	0.0233837
20N	QKI-78404AT	19.8977	3.69437	0.0772476	20C	QKI-78404AT	23.1345	5.7686	0.0183434
