# Supplementary material for: Switched alternative splicing events as attractive features in lung squamous cell carcinoma
Source: Cancer Cell Int. 2022 Jan 5;22:5. doi: 10.1186/s12935-021-02429-2 (PMC8734344; doi:10.1186/s12935-021-02429-2)
Supplement: Supplementary file 7 — Additional file 7: Table S7. 19 AS events presented by Boruta algorithm for the classifier recognizing lymph node metastasis (LNM). [file 12935_2021_2429_MOESM7_ESM.xls]

## Sheet: Table S7
Table S7. 19 AS events presented by Boruta algorithm for the classifier recognizing lymph node metastasis (LNM).
id	meanImp	medianImp	minImp	maxImp	normHits	decision
SBDS79907ES	6.62389	6.69235	0.00812753	9.70951	0.96997	Confirmed
UNG24278AP	6.26876	6.34698	-0.540926	8.79318	0.973974	Confirmed
UNG24277AP	6.2068	6.30631	-1.05318	9.27869	0.973974	Confirmed
ZNF72036287RI	5.59692	5.67674	-0.774197	8.48202	0.958959	Confirmed
COPS339471ES	5.08833	5.16611	-1.41537	8.31343	0.936937	Confirmed
CREB3L47769AP	4.53247	4.56135	-1.7152	8.45144	0.904905	Confirmed
ASAP252611ES	4.34619	4.36669	-1.001	7.55439	0.900901	Confirmed
CHID113807AT	4.15826	4.24516	-1.66486	6.9532	0.865866	Confirmed
SLAIN269214ES	4.189	4.22455	-1.14333	7.09101	0.86987	Confirmed
CHID113806AT	4.15226	4.18189	-1.417	7.88528	0.868869	Confirmed
SERPINA129136ES	4.03703	4.10004	-1.001	7.17201	0.835836	Confirmed
GPR6377027ES	4.04975	4.07149	-0.768014	7.2159	0.850851	Confirmed
KIAA125766688AT	3.99302	4.04961	-1.64339	7.14049	0.844845	Confirmed
RCC11388ES	3.80229	3.84293	-1.001	7.29995	0.821822	Confirmed
NEIL371226AT	3.69057	3.77104	-1.41705	7.13619	0.7998	Confirmed
CTNND115977ES	3.41917	3.45469	-1.001	7.00174	0.726727	Confirmed
FHL254831AD	3.33611	3.33882	-1.29151	6.79785	0.715716	Confirmed
SERPINB675147AP	3.22173	3.26341	-1.41546	6.48169	0.681682	Confirmed
CEP4471190AD	2.98435	3.00391	-1.19983	6.48595	0.627628	Confirmed
