# Supplementary material for: Switched alternative splicing events as attractive features in lung squamous cell carcinoma
Source: Cancer Cell Int. 2022 Jan 5;22:5. doi: 10.1186/s12935-021-02429-2 (PMC8734344; doi:10.1186/s12935-021-02429-2)
Supplement: Supplementary file 8 — Additional file 8: Table S8. Survival-related alternative splicing events selected by random survival forest model. [file 12935_2021_2429_MOESM8_ESM.xls]

## Sheet: Table S8
Table S8. Survival-related alternative splicing events selected by random survival forest model.
id	depth	vimp
TCEB1|84205|ES	77.235	0.00496143
NIM1|71942|AP	78.417	0.00411187
ZNF623|85471|AP	78.481	6.8e-05
CEP68|53782|AD	78.766	0
TTC23|32626|ES	79.394	0.000679648
IL32|33397|ES	79.477	0.00125735
WNK1|19627|ES	79.545	-0.000577701
NIM1|71941|AP	79.552	0.0023108
CUL1|82148|AP	79.564	0.000951507
IP6K2|64760|ES	79.989	0.000645666
COL1A1|266873|ES	79.99	0.00132531
LAMB4|81392|AT	80.058	0.000611683
SUMO1|56938|ME	80.093	0.0023108
EIF1AD|16964|AA	80.198	0.00217487
PACRGL|68904|ES	80.206	0.00013593
STAG2|90029|AP	80.267	0.000747613
PIDD|13769|AA	80.363	0.000509736
CRIP1|29654|RI	80.423	0.00098549
TRIT1|1926|ES	80.442	0.000951507
LAMB4|81393|AT	80.465	0.00163116
AMD1|77245|ES	80.517	-6.8e-05
GCAT|62158|ES	80.529	0.000101947
SLC25A21|27295|AT	80.531	0.000611683
IDNK|86685|AP	80.581	0.000883542
U2AF1L4|49270|ES	80.618	0.00125735
COL1A1|419012|ES	80.635	0.00098549
GSTT1|61383|ES	80.637	-0.000169912
ZNF234|50284|AD	80.646	0.000271859
ZC3H11A|9461|AD	80.662	0.00084956
GIGYF2|58024|ES	80.751	3.4e-05
LRTOMT|17536|RI	80.759	0.0023108
CNIH4|9956|AA	80.815	0.000339824
ISCU|24227|AA	80.819	0.00122337
PPP4R1|44609|ES	80.836	6.8e-05
ACAD10|24536|ES	80.838	0.00105345
KIN|10721|RI	80.888	-0.000305842
ZNF605|25320|ES	80.902	0.0011554
ARL4A|78826|ES	80.902	0.000441771
TTBK1|76261|AT	80.914	0.000203894
SIMC1|74636|AT	80.925	-0.000101947
POLR2J2|81127|RI	80.947	0.000781595
SLC25A21|27294|AT	80.949	0.000169912
CCNA1|25645|AP	80.964	0.000407789
REPIN1|82238|ES	80.973	0.00071363
TTC13|10258|ME	81.018	3.4e-05
SNRNP70|50886|ES	81.019	0.000509736
CAMK1D|10773|AT	81.022	-0.000407789
HYAL3|64986|AA	81.023	0.00084956
PFKFB2|9612|AP	81.023	0.000577701
CCNA1|25644|AP	81.03	0.00013593
CAMK1D|10772|AT	81.037	0.000101947
WTAP|78310|AP	81.069	0.000271859
IMMP1L|14819|ES	81.071	0.000169912
SRSF2|43662|RI	81.072	-0.000101947
AURKA|59846|ES	81.074	0.000645666
SUPT3H|76393|AT	81.077	0.00101947
CORO7|33668|RI	81.078	0.001937
EEF1D|85445|ES	81.092	0.000815578
DSC3|45006|ES	81.098	0.000237877
FAM13C|11831|ES	81.142	0.000339824
CRLF2|88358|AT	81.157	-3.4e-05
TSNARE1|85344|AA	81.163	-0.000407789
MAPK7|39719|AP	81.166	0.000611683
HIST2H2BF|7399|AT	81.18	0.000577701
KLHDC10|97728|ES	81.191	0.000441771
USHBP1|48248|RI	81.193	0
FIP1L1|69310|AT	81.22	-6.8e-05
DYSF|53938|ES	81.236	-6.8e-05
MYLK|66479|AP	81.241	-0.000373806
SIMC1|74635|AT	81.243	0.000339824
NAP1L1|23499|ES	81.247	-0.000373806
PPHLN1|21220|AA	81.268	0.000611683
RNF146|114496|ME	81.268	-0.000237877
SLC19A1|60877|AP	81.27	0.000203894
TTBK1|76260|AT	81.27	-6.8e-05
WDR45B|44414|ES	81.275	-0.000339824
ZFAND6|32172|ES	81.275	-3.4e-05
ACYP1|28478|ES	81.279	-0.000101947
ANKRD65|170|RI	81.288	0.000101947
KRBOX4|88891|AD	81.302	6.8e-05
NPIPA5|34149|AD	81.305	0.00105345
MAPK10|69825|ME	81.321	6.8e-05
MACROD2|58715|AP	81.328	0.00013593
IL1RAP|68107|AT	81.335	0.000203894
WIZ|48091|ES	81.341	0
RORA|30968|AP	81.354	0.00013593
USP28|18801|AP	81.355	0.000169912
RPL23|40607|AA	81.359	6.8e-05
TUBGCP4|30255|AA	81.362	-0.000101947
MOBP|64192|AT	81.369	-0.000169912
PPP2R4|87839|RI	81.375	-3.4e-05
ZBTB7A|46760|AP	81.381	-0.00013593
ZNF302|48983|AA	81.399	0.000101947
LZIC|587|AP	81.416	0.000169912
MYCBPAP|42406|ES	81.437	-0.000271859
FIP1L1|69311|AT	81.449	0.00013593
BDKRB2|29187|AA	81.451	0.000169912
GNB2|80983|AP	81.454	-0.000271859
DSCR3|60561|ES	81.461	0.000543718
CARD8|50713|ES	81.474	0.00101947
PARPBP|24041|ES	81.478	3.4e-05
RPS2|33175|RI	81.48	0.000373806
BRPF1|63156|AA	81.481	0.000373806
COL1A1|265428|ES	81.508	-3.4e-05
AK7|29200|AT	81.514	0.000611683
PQBP1|89027|RI	81.518	0
EIF6|59078|AD	81.52	3.4e-05
RQCD1|57493|AT	81.52	-0.000101947
MAPK7|39718|AP	81.528	0.000951507
EPB41|1409|ES	81.543	0.000101947
CPNE1|59180|AP	81.543	0.000237877
TMEM79|8218|AP	81.544	0.000781595
TJAP1|76277|AA	81.557	0.00013593
SNUPN|31884|AD	81.567	-6.8e-05
KIAA1549|81938|AA	81.57	0
TTC23L|71732|RI	81.579	0.00013593
WASH4P|32778|RI	81.596	0.000101947
NAT1|82850|AP	81.62	-3.4e-05
TMEM79|8217|AP	81.624	0.000509736
STAG3|97624|ES	81.643	-0.00013593
LZIC|586|AP	81.647	-0.000475754
MED15|61174|ES	81.648	0.000373806
ATXN7|65516|AP	81.651	0.000101947
ZNF544|52430|ES	81.651	0.000679648
ZNF385A|22176|AP	81.662	0.000509736
ASB9|88545|AD	81.665	0.000305842
SVEP1|87186|AT	81.666	0.000509736
SUPT3H|76394|AT	81.667	0.000883542
ANAPC15|17561|AP	81.674	0
COL1A1|274283|ES	81.675	-0.000509736
MRPL52|26640|ES	81.675	0.00163116
YAF2|21118|AA	81.683	6.8e-05
MACF1|1887|ES	81.693	-3.4e-05
COPS7A|19944|ES	81.697	0.000305842
RABL2B|62929|ES	81.708	0.000101947
ARMCX2|89667|AA	81.715	0.000747613
FLAD1|91157|ES	81.729	0.000237877
NRG1|83312|AT	81.731	-6.8e-05
TMUB2|41803|AA	81.733	3.4e-05
EBPL|25914|ES	81.733	6.8e-05
CDH8|36695|RI	81.735	0.000203894
CARD14|44031|ES	81.738	6.8e-05
DHX30|64539|AP	81.74	0.000917525
PARP11|19765|ES	81.746	0.000203894
HPS5|14595|ES	81.751	-3.4e-05
NBPF15|91080|ES	81.752	0.000169912
OSGIN2|84387|AP	81.752	-0.000271859
INPP5J|61818|AP	81.76	-6.8e-05
CYB561D2|65052|AA	81.762	-0.000169912
ZNF160|51655|ES	81.765	-0.000203894
VMO1|38588|AD	81.767	0.000883542
COL1A1|265515|ES	81.771	0.00132531
NBPF10|4448|ES	81.772	0
TRAPPC6A|50412|AD	81.773	0.00013593
TMEM184A|78583|AP	81.788	0.000271859
CMC2|37724|ES	81.792	0.000509736
CYP4X1|2888|AP	81.794	0.000203894
RAB1A|53789|ES	81.796	3.4e-05
C3orf18|65060|AP	81.799	0.000271859
SETD5|63092|ES	81.808	0.000271859
RQCD1|57495|AT	81.811	-0.000271859
WTAP|78311|AP	81.812	3.4e-05
NPIPA5|34143|AP	81.816	0.000509736
RBM6|64944|ES	81.816	-0.000339824
RPS6KA3|88669|AP	81.821	0.000305842
RAD23A|47894|ES	81.821	-0.000101947
PSIP1|85921|AA	81.823	0.000271859
INPP5J|61819|AP	81.824	0.00013593
ANAPC15|17559|AP	81.825	-3.4e-05
CDKN2B|86019|AD	81.825	-0.000407789
NEK5|25981|AT	81.83	0.000203894
XRCC3|29493|AP	81.832	-3.4e-05
SCRN2|42123|ES	81.834	-0.000169912
COL1A1|265340|ES	81.836	6.8e-05
EEF1D|85446|ES	81.836	0.000475754
TUBD1|42809|ES	81.84	0
SERPINB5|45716|AT	81.844	0.000339824
ZBTB7A|46761|AP	81.844	-0.000509736
EFCAB11|28799|AT	81.846	-0.000101947
ZC3HAV1|81940|AT	81.854	0.000815578
PLSCR1|67168|ES	81.855	0.000101947
PILRB|80936|RI	81.862	0.000339824
ZMAT3|67676|AA	81.874	0.000339824
U2AF1L4|49272|ES	81.874	-0.00013593
CKMT1B|30284|ES	81.881	0
SAE1|50630|AD	81.888	0.000441771
DNHD1|14151|AT	81.889	-0.000101947
PLEKHB2|55374|ES	81.891	0.000815578
DMPK|50521|AA	81.891	0.00101947
PIGN|45697|ES	81.894	3.4e-05
FAM60A|20989|ES	81.894	0.000339824
TM2D2|83479|AA	81.899	-0.00013593
TPD52L1|77416|ES	81.9	-0.000101947
TK2|36724|RI	81.9	-3.4e-05
COPS5|84071|ES	81.905	0.000169912
CP|67213|AT	81.905	-0.000101947
HIST2H2BF|7400|AT	81.906	0.000645666
TAF6|80896|AP	81.907	0.000611683
E2F5|84325|AP	81.907	0.000339824
ADAMTSL4|7484|AP	81.91	0.00071363
CRLF2|88357|AT	81.91	3.4e-05
ADAMTSL4|7485|AP	81.911	0.000237877
SERPINB5|45717|AT	81.914	3.4e-05
GPS1|44276|RI	81.915	0.000101947
MACROD2|58714|AP	81.916	3.4e-05
CPNE1|59179|AP	81.926	-6.8e-05
DECR1|84409|ES	81.93	-0.00013593
DHX30|64538|AP	81.932	0.00108744
GRB10|79722|ES	81.935	3.4e-05
TMEM184A|78584|AP	81.936	0.000441771
CCDC66|65346|AD	81.938	0.000509736
YIPF3|76293|AA	81.94	-6.8e-05
STAG3|80920|ES	81.942	0
CDK11A|214|AD	81.943	0
POLR2J3|81116|RI	81.945	0
SFXN2|12979|ES	81.946	-0.000407789
DPP8|31180|ES	81.949	0.000271859
SCMH1|2054|ES	81.95	-0.000577701
FAM50B|75200|RI	81.951	0.000509736
FAM86B1|82706|ES	81.952	0.000271859
XRCC3|29494|AP	81.955	-6.8e-05
FAM210A|44743|ES	81.956	-0.000475754
ZNF189|87092|ES	81.96	0.000203894
RPS6KA5|28834|ES	81.964	0
CLASP1|55177|ES	81.966	0.000101947
FOXRED2|62052|AP	81.969	-3.4e-05
PSMA3|27692|ES	81.969	0.000373806
GGT1|61426|AP	81.973	-3.4e-05
IL16|32202|AA	81.981	-0.000169912
UIMC1|74697|AD	81.982	0.000339824
COL1A1|266915|ES	81.993	0.000509736
FAM161A|53702|ES	81.994	-0.000169912
AZI1|44108|AD	81.998	-0.00013593
NME1-NME2|42510|RI	82.008	-0.000169912
FAM104B|89279|AD	82.024	0.000203894
KAZN|733|AT	82.026	-0.000271859
LETMD1|21775|ES	82.031	-0.000101947
ACOT11|3146|AT	82.033	0.000169912
MCTP2|32582|AP	82.035	0
PLSCR1|67169|ES	82.037	0.00013593
KIFC3|36603|AP	82.039	-0.000101947
HOXC4|22118|AP	82.041	0.000407789
ACOT11|3145|AT	82.047	0.000203894
CECR1|60973|AP	82.054	0.00105345
DRG2|39561|ES	82.055	-3.4e-05
HSD17B10|89224|ES	82.056	0.000101947
GRIN2C|43309|AT	82.059	0.000509736
NEK5|25982|AT	82.063	0.000407789
SLC2A5|556|RI	82.079	0.000407789
FAM173A|32964|AA	82.079	0
ITGB1BP1|95415|ES	82.08	0.00013593
GCFC2|54158|AT	82.081	-3.4e-05
OSGIN2|84388|AP	82.081	0.000407789
RAD52|19633|AP	82.081	-0.000305842
CP|67214|AT	82.082	0.000101947
RPAIN|38690|ES	82.083	0.000237877
PMFBP1|37552|AT	82.087	0.000169912
ZNF250|85683|AA	82.088	-0.000169912
GPSM1|88151|AP	82.088	-0.000645666
EPB41L2|77596|ES	82.089	0.00013593
AURKA|59860|ES	82.09	-0.000237877
SLC30A5|72303|AA	82.094	0.000475754
RASA4|97681|ES	82.096	0.000679648
CYP4X1|2889|AP	82.102	3.4e-05
ZFP1|37584|AP	82.104	0.000101947
SAA1|157220|ES	82.107	0
PRR5|62619|ES	82.109	0.000611683
GCFC2|54159|AT	82.11	0.000237877
PTBP1|46320|ES	82.11	0.000169912
ARAP1|17641|ES	82.117	-3.4e-05
PIGV|1304|AD	82.123	0.000169912
CARF|56964|AP	82.126	0.000305842
HMGN1|107414|ES	82.126	0.000101947
PFKFB3|91472|ES	82.129	-0.000305842
LRP1|22536|AA	82.131	0.000441771
ZNF177|47304|AA	82.135	-6.8e-05
COL1A1|568327|ES	82.136	-6.8e-05
BICD1|21025|RI	82.14	0.000339824
GSTT1|61365|ES	82.141	-0.000475754
HUS1|79616|RI	82.143	0.00169912
KBTBD4|15776|RI	82.147	-0.000271859
SSFA2|56439|AP	82.149	0.000373806
NRG1|83313|AT	82.157	0.000577701
LRRC27|13493|AT	82.162	0.000101947
CARF|56963|AP	82.162	6.8e-05
FAM86B1|82698|ES	82.167	0.000237877
BBS7|70508|AT	82.17	0.000169912
EXD2|28136|ES	82.171	-0.000203894
E2F5|84324|AP	82.171	0.000475754
COL1A1|266691|ES	82.172	-0.000101947
DEF8|38180|AT	82.176	0.000271859
COPS7A|19945|ES	82.179	-0.000203894
SLC22A23|75197|ES	82.179	-0.000101947
HNMT|55470|AT	82.182	-0.000237877
KIAA1522|1632|AP	82.184	6.8e-05
MIPOL1|27299|AT	82.189	-0.000237877
ZNF783|82183|AT	82.19	0.00084956
MXI1|13079|AP	82.19	0.000203894
GDPD5|17865|ES	82.191	0.00013593
PRPSAP2|39657|AP	82.191	0.000475754
ING3|81587|ES	82.192	6.8e-05
ATG16L2|17654|ES	82.192	3.4e-05
FAM86C1|17439|ES	82.195	0.000475754
OPA1|68139|ES	82.201	6.8e-05
H3F3A|10007|AP	82.201	-3.4e-05
SH3BP2|68591|AP	82.203	0.00084956
DCUN1D5|18483|ES	82.203	0.00013593
MTO1|76749|ES	82.204	0.000101947
LMBR1L|21522|ES	82.208	0.000237877
UBA5|66822|ES	82.208	0.000815578
TMEM176A|82265|AD	82.211	0.0011554
PLXDC1|40623|ES	82.211	-6.8e-05
NDRG2|26512|ES	82.212	0.00098549
GEMIN7|50399|AD	82.215	0.000237877
DNAJC10|56461|AT	82.216	0.000237877
SLC50A1|91180|ES	82.22	0.000101947
TBX3|24654|ES	82.223	-6.8e-05
ZNF554|46627|ES	82.224	0
GAREM|45022|AA	82.224	0.000101947
AP2S1|118625|ES	82.225	-0.000101947
IL1RAP|68105|AT	82.226	-0.000271859
KIAA1522|1631|AP	82.227	6.8e-05
ISCU|24226|RI	82.229	0.000203894
ZNF576|50220|RI	82.23	-6.8e-05
HMCES|66716|AD	82.232	0.000271859
EGR3|83053|AP	82.233	-0.000339824
GEMIN7|50400|AD	82.234	3.4e-05
KRT15|40912|RI	82.234	0.000203894
CD44|15276|ES	82.234	0.000339824
MFF|57799|ES	82.235	0.00013593
CFLAR|56799|ES	82.236	0.000169912
SLMAP|65407|ES	82.237	-0.000271859
ERAP1|72865|AT	82.238	0.00013593
MPPE1|44647|ES	82.24	-0.000203894
SFI1|61873|ES	82.242	-6.8e-05
LPAR2|48665|AA	82.244	-0.000305842
RPS25|19057|ES	82.246	0.000339824
OLFM1|88097|AP	82.255	3.4e-05
AURKA|59866|ES	82.256	0.000169912
ZNF783|82182|AT	82.256	0.00013593
ABCB5|78911|AT	82.259	0.000339824
SNCA|69933|AD	82.262	0
ZNF254|48841|ES	82.263	3.4e-05
DEF8|38182|AT	82.264	3.4e-05
LAIR1|51878|ES	82.266	6.8e-05
CBWD3|86510|AT	82.267	0.000101947
MIS12|38715|AP	82.269	6.8e-05
NPIPB4|34534|AP	82.269	0.000305842
LMO7|26070|RI	82.271	3.4e-05
CTSB|97871|ES	82.276	0.00013593
ZNF385A|22177|AP	82.279	0.000645666
VCPKMT|27450|ES	82.282	0.00013593
TOMM5|86412|AD	82.282	0.000543718
ARHGEF26|67328|AP	82.282	0.000305842
LYRM1|34404|AP	82.285	0.000237877
ZNF575|50204|AP	82.286	0.000543718
PTPN13|69834|ES	82.289	0.000305842
C8orf46|84018|AT	82.292	0.000271859
DNAJC19|67761|ES	82.296	0.000169912
TRMU|62711|AA	82.301	0.000577701
PSMA5|268700|ES	82.303	0.000475754
NPIPA5|34144|AP	82.305	0.000645666
HDAC8|89472|RI	82.306	0.000305842
DEPDC5|61902|AA	82.308	0.00108744
SUMF2|79794|ES	82.308	-0.000101947
FAM9C|88504|RI	82.308	-0.000339824
ABCA7|46367|AP	82.313	-0.000373806
CCDC18|3780|ES	82.315	0.000101947
TMEM107|39136|ES	82.317	-3.4e-05
PPP4C|36057|ES	82.317	3.4e-05
SFR1|13035|AP	82.318	0.00013593
HYAL1|64993|AP	82.318	0.000169912
NBPF11|7330|ES	82.319	0.000237877
C16orf74|37893|ES	82.323	0.000339824
CCDC84|19053|ES	82.325	0.000543718
NR2C2|63536|AP	82.326	0.000169912
MFAP3|74207|ES	82.327	-0.000441771
DGUOK|54009|ES	82.329	0.000203894
FLOT2|40014|ES	82.33	6.8e-05
CCBL1|87786|ES	82.33	0.000339824
CLN6|31360|ES	82.331	0.000237877
SH3BP4|58080|AP	82.331	0.000543718
COL8A1|65802|ES	82.334	-3.4e-05
ZFP1|37585|AP	82.334	0.000169912
DNAJB5|86221|AP	82.336	0.00013593
SLMAP|65403|ES	82.337	3.4e-05
PTGR1|87213|AP	82.339	0.000441771
ASCC2|61685|ES	82.34	-0.000271859
IRF3|51006|ES	82.34	0.000169912
FAM86C1|17443|ES	82.341	-6.8e-05
ARMC4|11085|ES	82.342	0.000509736
KALRN|66523|AT	82.342	0.000101947
TMEM136|19161|AA	82.344	-0.000305842
EGR3|83054|AP	82.344	-3.4e-05
MIPOL1|27300|AT	82.345	0
SIX5|95264|AA	82.345	-6.8e-05
AK7|29201|AT	82.347	0.000169912
GLYCTK|65200|RI	82.348	0.000101947
KTN1|27639|ES	82.348	0
COL1A1|274259|ES	82.349	-3.4e-05
RORA|30970|AP	82.351	0.000917525
ZNF880|51448|AT	82.355	0.000373806
C9orf116|88110|AP	82.355	0.00084956
RBM23|26652|ES	82.356	0.00013593
FAM86A|33890|ES	82.357	0.000747613
HSFX2|90316|ES	82.359	0.000475754
INO80C|45182|ES	82.361	-0.000305842
CLEC3A|37671|AT	82.361	0.000373806
EXOC6|12541|AP	82.363	0.000543718
CSF2RA|88362|AT	82.366	-0.000203894
BEX2|89725|AD	82.366	0.00156319
TRMT10B|86433|AD	82.368	3.4e-05
SNRPD2|50506|AP	82.369	0.000203894
GMEB2|60137|AP	82.37	3.4e-05
SOCS2|23705|AP	82.371	0.000271859
ERAP2|72871|AD	82.372	-0.000101947
NDUFS3|15784|RI	82.374	-0.000101947
DRAM2|4137|AD	82.382	-0.00013593
COCH|27095|RI	82.385	0.000475754
FAM13A|69906|AT	82.391	0.000407789
SNRPD2|50505|AP	82.392	3.4e-05
SVEP1|87187|AT	82.394	-0.00013593
FMO5|7369|AT	82.394	-6.8e-05
KAZN|734|AT	82.395	0.000305842
FBXO5|78211|AP	82.397	0.000577701
XRCC3|29509|AA	82.397	0.000271859
SFR1|13037|AP	82.398	6.8e-05
RABEPK|87556|ES	82.4	3.4e-05
ZNF226|50294|RI	82.4	0.000543718
WDR27|78473|ES	82.401	-3.4e-05
AGO3|1740|AT	82.401	0.000543718
ACAP1|38923|AD	82.401	6.8e-05
EXOC6|12540|AP	82.407	0.000543718
PTGIR|50570|AT	82.411	-0.000611683
TBP|78496|AA	82.412	0.000203894
MORN3|24888|ES	82.414	0.000169912
C22orf34|62738|AT	82.414	-0.000407789
PARD3|11207|AT	82.415	-3.4e-05
MOK|156457|ME	82.416	-3.4e-05
FAM86C1|17440|ES	82.416	0.000237877
COPS7A|19946|ES	82.417	0.000237877
SEPSECS|68957|ES	82.417	0.000101947
USP28|18802|AP	82.418	-3.4e-05
STRADA|42961|RI	82.419	6.8e-05
SH2D4A|82871|ES	82.419	-0.000441771
S100A2|91124|ES	82.42	0.00013593
ABCB5|78910|AT	82.421	0.000101947
ARL13B|65692|ES	82.422	0.00013593
CSF2RA|88361|AT	82.424	-0.000237877
GRAPL|39691|AT	82.425	3.4e-05
NCK1|66940|AP	82.426	-3.4e-05
LETMD1|21759|ES	82.433	-0.000441771
POLR2J3|81113|ES	82.437	0.000373806
MYO15A|39577|AP	82.437	-0.000101947
G6PD|90646|AP	82.441	-0.000101947
LSAMP|66270|AP	82.443	0.00013593
ARHGAP32|19448|AP	82.443	0.000101947
SEPT8|73299|AT	82.444	-0.000373806
LYRM9|39867|RI	82.446	0.000373806
ZDHHC4|78747|RI	82.446	0.000203894
FN1|57398|ES	82.448	0
OGFOD2|25006|AP	82.45	0.000407789
THNSL2|54469|ME	82.451	0.000203894
IRF3|51011|ES	82.453	0.000407789
ERAP1|72866|AT	82.454	-3.4e-05
C10orf137|13422|ES	82.456	0.000747613
DHRS1|26954|RI	82.457	0.000101947
THOP1|46623|AP	82.457	0.00013593
BBS7|70509|AT	82.458	0.000203894
PPARG|63414|AP	82.459	-6.8e-05
CTNND1|15965|ES	82.46	6.8e-05
IP6K2|64759|AD	82.461	0.000305842
PSRC1|4001|RI	82.461	0.000101947
KCNC3|51171|AP	82.462	3.4e-05
GRB10|79711|AP	82.463	0.00013593
AURKA|59862|ES	82.463	-0.000101947
ARHGAP32|19447|AP	82.463	-3.4e-05
TMEM143|50751|ES	82.464	0.00098549
ELMO2|59686|ES	82.466	0.000441771
NALCN|26202|AT	82.467	-0.000169912
COL1A1|266887|ES	82.469	0.000339824
P2RX4|24842|ES	82.471	-0.000305842
MTMR7|82802|AT	82.471	-6.8e-05
ANKDD1A|31142|ES	82.472	-0.000203894
ELMOD3|54206|ES	82.472	3.4e-05
SCAMP5|31823|ES	82.472	-3.4e-05
WDR27|78474|ES	82.473	-3.4e-05
NIPSNAP3B|87104|AT	82.476	-0.00013593
SF3A1|61730|ES	82.477	6.8e-05
SMAGP|21827|AP	82.48	0.000203894
DYNLL1|24766|ES	82.481	6.8e-05
SPIDR|301675|ES	82.482	-3.4e-05
KIAA1407|66238|AD	82.482	0.000169912
CBWD3|86509|AT	82.482	0.000101947
SRPK2|97698|ES	82.483	6.8e-05
AFMID|94692|ES	82.484	-0.000373806
S100A3|7715|AP	82.484	6.8e-05
OLFM1|88099|AP	82.484	-6.8e-05
ZNF644|3732|AP	82.488	0.00013593
RAD51D|40263|ES	82.488	0.000203894
LCLAT1|53119|ES	82.489	0.00013593
ATXN2L|35835|AA	82.492	0.000339824
ZNF720|36291|ES	82.492	-0.000169912
FANCA|38146|RI	82.493	-0.000543718
SLC39A8|70105|AP	82.493	-3.4e-05
CD44|15270|ES	82.497	3.4e-05
TUBB3|38175|ES	82.497	0.000305842
TRDMT1|10883|AT	82.498	0
CXorf57|89803|ES	82.499	0
YPEL3|36066|AP	82.5	0.00013593
CTIF|45458|ES	82.501	0.00013593
ZNF266|47338|AD	82.504	-0.000543718
FAM227B|30539|AT	82.504	0
CBWD6|86489|AT	82.505	-0.00013593
ARHGAP9|22581|AP	82.507	-0.000101947
NEIL1|31857|ES	82.507	0.000101947
ORC4|55526|ES	82.507	6.8e-05
FAM203B|85550|RI	82.509	0.000101947
TMEM161B|72734|ES	82.509	0.000543718
CLEC3A|37670|AT	82.509	0.000305842
D2HGDH|58423|ES	82.51	0.000101947
C8orf46|84019|AT	82.51	0.000543718
ZC3HAV1|81939|AT	82.51	6.8e-05
GRIN2C|43310|AT	82.512	0.000169912
MUC20|68183|AP	82.512	-0.00013593
MTERF|80408|ES	82.513	0.00013593
PPIL3|127874|ES	82.513	0.000305842
U2AF1L4|49277|AA	82.513	-6.8e-05
LRRFIP2|63981|AD	82.514	0.000543718
ATP11A|26312|AA	82.514	0.000203894
HIGD1A|96334|ES	82.515	0.000407789
SEC31A|69728|ES	82.516	6.8e-05
SORBS1|12636|ES	82.517	-0.000101947
ACHE|81032|ES	82.518	-0.00013593
ZNF263|33514|ES	82.519	0.000373806
KDM2B|24873|AP	82.521	0.000169912
ENAH|9990|ES	82.522	0.000237877
DMTF1|80301|AA	82.522	-0.00013593
KCNMB3|67679|AP	82.523	3.4e-05
RAD52|19635|AP	82.523	-6.8e-05
STK25|138236|ES	82.524	0.00084956
RPS2|138112|ES	82.526	-0.000339824
NAV1|9388|AP	82.527	0.000543718
ZNF575|50203|AP	82.527	0.000475754
PROM2|54497|AA	82.527	0.000169912
SRSF3|75985|ES	82.528	-3.4e-05
ZBTB49|68658|ES	82.528	-6.8e-05
NME1-NME2|42512|AD	82.528	0.00013593
CLDN18|66949|AP	82.531	-6.8e-05
ABCA7|46368|AP	82.532	-3.4e-05
CALD1|81862|ES	82.533	-0.00013593
FCGRT|50958|AP	82.534	0
PGAP2|14010|ES	82.534	-0.000101947
ZP3|80169|AP	82.535	0.000441771
CORO1B|387277|ES	82.535	0.000373806
RPS3|17846|ES	82.536	3.4e-05
ANKDD1A|31141|ES	82.536	-3.4e-05
PTPLAD2|85992|AT	82.536	0.000169912
FAM86B1|82719|AD	82.538	0.000271859
P2RY2|17679|AP	82.538	0.000339824
TMEM185A|90322|ES	82.539	0.000509736
CNTNAP3B|86484|AT	82.539	0.000101947
COL4A3BP|72518|ES	82.54	0.000883542
GUSB|79862|ES	82.54	0.000271859
URGCP|79367|ES	82.54	6.8e-05
NR4A1|21887|AP	82.541	0.000441771
VMO1|38590|ES	82.541	-3.4e-05
PML|31640|ES	82.542	0.000407789
GPATCH2|9838|AT	82.543	6.8e-05
WNK2|86905|AT	82.544	0.000237877
MYO5B|45496|ES	82.546	0.000407789
CES2|36903|AD	82.547	-0.000339824
NPRL3|32806|ES	82.547	-3.4e-05
MKRN1|152272|ES	82.547	0.000373806
CREM|11237|AT	82.548	-0.000101947
RBMX|90220|RI	82.548	-0.00013593
EXD2|28128|AP	82.549	-0.00013593
FAM214B|86245|RI	82.55	-3.4e-05
LPHN2|3564|ES	82.551	0.000101947
PPP4R4|29091|AT	82.553	-6.8e-05
PCGF3|68405|RI	82.555	0.000101947
ENTPD6|58868|ES	82.556	0.000271859
TATDN1|138629|ES	82.557	-0.000203894
PRKRIP1|97666|ES	82.558	0
MROH1|85540|AP	82.559	0.000237877
ADPRM|39284|AD	82.559	-0.000441771
COPS7B|57958|ES	82.559	0.00013593
MAGIX|89089|AA	82.56	0.000509736
COL1A1|266971|ES	82.561	-6.8e-05
CYB5R2|14209|ES	82.561	-0.000169912
UQCR11|46527|AT	82.562	0.000169912
EYA3|1369|ES	82.562	0.000475754
NAV1|9391|ES	82.563	0.000441771
LGALS3BP|234085|ES	82.564	0.000169912
MCF2L|26314|AP	82.566	-0.000441771
FAM222B|39998|ES	82.566	0
YPEL3|36068|AP	82.566	3.4e-05
MBP|45836|AP	82.568	0
DGUOK|95568|ES	82.569	0.000611683
AKNA|87314|AP	82.569	3.4e-05
C22orf34|62739|AT	82.571	-0.000169912
CD44|15110|ES	82.572	-0.000237877
MID2|89843|AD	82.573	-3.4e-05
EFHC1|76472|RI	82.574	-0.000271859
RASGRP2|16673|RI	82.576	0.000101947
TMEM91|50059|AA	82.577	-6.8e-05
ACIN1|26705|AD	82.577	0.000101947
RHOT2|32938|RI	82.578	0.000373806
BOC|66190|AP	82.58	-3.4e-05
MROH1|85546|ES	82.581	-0.000169912
DNMT3A|52854|AP	82.582	-0.000441771
MRPL10|42104|ES	82.582	-0.000101947
HOXD3|56116|AP	82.583	0.000407789
KANSL1|42011|AP	82.584	0.000475754
AKNAD1|3953|AT	82.584	-0.000101947
PDXK|192507|ES	82.585	3.4e-05
CPEB4|74596|ES	82.586	-0.000237877
C1orf109|1819|ES	82.589	0
ARHGAP26|73876|AD	82.592	-3.4e-05
CCDC24|2531|ES	82.592	-0.000203894
DEDD2|50136|ES	82.592	-0.000407789
FUT8|28012|AP	82.594	-0.000305842
HIATL2|86990|AT	82.595	0
THNSL2|54470|ES	82.595	0.00071363
COX4I1|156373|AA	82.598	0
ARHGAP8|62627|ES	82.598	-6.8e-05
HTATIP2|14712|AD	82.598	-6.8e-05
THNSL2|54471|ES	82.598	0.000169912
AFMID|43804|ES	82.598	0.000203894
PCGF3|68406|AA	82.6	3.4e-05
DGUOK|54011|ES	82.6	-3.4e-05
PLEKHG6|19821|AP	82.601	0.000271859
BRPF1|63157|AD	82.601	0.000169912
PPA2|70226|ES	82.603	0
ZNF507|48871|ES	82.604	6.8e-05
GLS|56589|AT	82.605	-6.8e-05
HAGHL|32966|AP	82.606	3.4e-05
SPSB3|33132|AP	82.608	-3.4e-05
KATNAL2|45430|AT	82.608	0.000101947
FAM71D|28041|AT	82.608	0.000611683
ALDH3A1|39770|AP	82.61	-0.000101947
SUPT4H1|42661|AP	82.611	0.000883542
NR2C1|23741|AT	82.611	0.00013593
WDR11|13288|RI	82.611	0.000781595
KMT2C|82412|AP	82.611	0
CC2D2A|68806|AT	82.612	-3.4e-05
SEMA4D|86813|ES	82.613	0.00013593
COA1|79348|ES	82.615	0.000645666
APBB3|73680|AD	82.616	0.000475754
NEK10|63769|AT	82.616	-0.000169912
C14orf79|29590|ES	82.616	3.4e-05
FUZ|51083|AD	82.617	0.00013593
FKBP7|56167|AA	82.617	-3.4e-05
C19orf47|49883|AD	82.618	3.4e-05
NPNT|70261|ES	82.619	0.000169912
ZNF641|21446|AP	82.619	6.8e-05
TACC1|83434|AP	82.62	6.8e-05
FAM24B|13383|AA	82.62	0.000101947
ABI1|11048|ES	82.621	-0.000339824
RPS6KB1|42834|ME	82.623	-0.000339824
PFKFB2|9613|AP	82.623	0.000169912
EP400NL|25246|RI	82.624	0.000101947
GEM|84552|AD	82.625	-0.000271859
LY6K|85356|AA	82.626	0.000203894
HNMT|55469|AT	82.626	0.000237877
CCDC141|56396|AT	82.627	-0.000101947
ZNF302|48982|AA	82.628	0.000339824
EPB41L1|59272|ES	82.629	-6.8e-05
INPP4A|54637|ES	82.629	-6.8e-05
SMAGP|21829|AP	82.629	-0.00013593
MYO15A|39575|AP	82.631	-0.00013593
IL11RA|86210|AT	82.633	0.000203894
TP53AIP1|19442|RI	82.633	0
RANBP3|46996|ES	82.633	-3.4e-05
RABEPK|87558|ES	82.636	-0.00013593
RAD51C|42718|AD	82.637	0.000101947
ACACA|40514|ES	82.637	-0.000237877
PLEKHN1|3|RI	82.638	0.000883542
DGKZ|15562|ES	82.639	0.000509736
ENOSF1|123118|ES	82.64	-0.000237877
SKAP1|42189|AA	82.64	-6.8e-05
ARRB2|38575|ES	82.641	-0.000305842
SCP2|3045|ES	82.641	-0.000305842
SLC25A45|16821|AP	82.642	-0.000169912
CLIP4|53083|AP	82.643	0
TTYH2|43236|AP	82.643	-6.8e-05
WDR6|64794|RI	82.644	0.000203894
YIPF3|76290|ES	82.644	-3.4e-05
MEIS1|53815|ES	82.644	0.000169912
NPHP3|66813|ES	82.644	6.8e-05
KLC4|76232|AD	82.645	0.000305842
C19orf55|49292|AA	82.645	6.8e-05
UBXN11|101231|ES	82.645	-0.000101947
ERLIN2|83350|RI	82.646	-0.00013593
SLC12A9|81008|ES	82.647	0.00013593
UGGT1|55263|AD	82.649	-3.4e-05
ZDHHC20|25453|ES	82.65	-0.00013593
ZNF213|33457|AA	82.651	-3.4e-05
MBNL1|67326|ES	82.652	-6.8e-05
EIF4A2|68054|ES	82.652	-6.8e-05
PICALM|18172|ES	82.652	0.00013593
FAM71D|28039|AT	82.652	-3.4e-05
PSMC3IP|41077|AD	82.653	-0.000101947
ILK|14170|AA	82.653	0.000305842
C5orf63|73182|AT	82.654	0.000169912
PTGR1|87215|AP	82.657	0.000271859
PLEC|85516|AP	82.658	0.000441771
PQLC2|900|RI	82.658	-0.000441771
LRP2|55859|AT	82.658	-0.000237877
RBBP8|44790|AD	82.659	-6.8e-05
MTA3|53367|AT	82.66	-0.00013593
HOXC4|22117|AP	82.66	0.000339824
RPS15|46483|RI	82.66	0.000339824
ATXN2L|35851|ES	82.66	0.000373806
TJAP1|76276|AA	82.661	-6.8e-05
SLC7A6|37213|ES	82.662	0.000373806
FBF1|43532|AA	82.664	0.000373806
COL1A1|266835|ES	82.664	-6.8e-05
INO80C|45184|ES	82.665	-0.00071363
OSBPL5|13951|AP	82.666	0.000509736
ZNF738|48761|AT	82.667	0.00071363
NFIB|85888|ES	82.667	-3.4e-05
AFMID|43791|AD	82.668	0.000237877
FAM86B1|82710|ES	82.67	3.4e-05
APEH|64895|ES	82.67	-3.4e-05
MEF2C|72751|AA	82.67	-0.000271859
COL1A1|274263|ES	82.671	6.8e-05
CCDC24|2518|AP	82.672	0
GTF2H2C|72388|AT	82.672	0.000203894
TACC2|13345|ES	82.674	-6.8e-05
PPIP5K2|72914|ES	82.674	0.000475754
CFL2|27165|AP	82.674	-0.000271859
HIATL2|86989|AT	82.675	-6.8e-05
ZNF85|48734|AT	82.675	-0.000101947
ZKSCAN7|64365|AT	82.676	0.000509736
TGFBR3|3739|AP	82.676	-6.8e-05
TIRAP|19386|ES	82.678	-0.000373806
NR4A2|55613|AP	82.678	6.8e-05
MACF1|1881|ES	82.68	-0.000101947
EML3|16365|AA	82.681	0.000543718
BPTF|101581|ES	82.681	0.000373806
TINF2|26938|ES	82.681	0
FANCI|32419|ES	82.682	-6.8e-05
GTF2H2C|72399|ES	82.682	0.000237877
PEX13|53685|AA	82.684	0.00013593
P2RY2|17678|AP	82.685	0.000475754
TUBGCP2|13529|AP	82.687	0.000101947
SULT1A4|94113|AP	82.688	0.000203894
PLXDC1|40616|AP	82.688	0.00013593
MPI|31780|ES	82.688	3.4e-05
DCHS2|70886|AT	82.691	3.4e-05
DUOXA1|30398|ES	82.691	-3.4e-05
SEC24C|12180|ES	82.692	0
UBE3A|93619|ES	82.693	0.000305842
TFDP2|67093|ES	82.694	-0.000475754
SMARCAL1|57410|AP	82.694	3.4e-05
ITIH5|10715|AT	82.694	0.000645666
STXBP4|42571|AT	82.695	0
SORL1|19182|AP	82.695	0.000237877
TSPAN4|13792|AP	82.697	0
UBXN11|101229|ES	82.697	3.4e-05
PREPL|53439|AA	82.697	-0.000237877
ATG16L2|17656|ES	82.697	-0.000339824
PTCD1|80625|AP	82.698	-0.000441771
MLLT4|78458|AA	82.698	0.000305842
COL3A1|485124|ES	82.698	-0.000237877
ALDH3A1|39769|AP	82.7	3.4e-05
OXR1|84855|ES	82.701	0.000101947
STRADA|42981|AD	82.701	0.000203894
ZNF789|80649|ES	82.703	0.000407789
GGACT|93447|ES	82.705	6.8e-05
D2HGDH|58424|AA	82.705	-3.4e-05
CYGB|43591|AP	82.706	3.4e-05
NSUN4|2794|ES	82.706	0.000203894
NME9|66979|AT	82.707	-0.000271859
PDE5A|70465|AP	82.708	-0.00013593
ZNF133|58763|ES	82.709	-0.00013593
MCF2L2|67797|AT	82.709	6.8e-05
TRIM69|30372|RI	82.712	3.4e-05
TFAP2A|75289|AP	82.714	0.000305842
ARHGAP9|22583|AP	82.715	0.000645666
RBP5|20078|AT	82.718	0.000305842
ANK2|70397|ES	82.719	-6.8e-05
HARS2|73764|RI	82.721	0.000237877
CDH26|60034|AT	82.722	0.000237877
NIF3L1|95742|ES	82.722	0.000271859
SBF1|62828|ES	82.722	0.000305842
HDAC8|89459|AT	82.723	6.8e-05
TMEM91|50060|AA	82.723	0.000475754
COL1A1|402587|ES	82.724	-0.000883542
CREM|11238|AT	82.727	0.000169912
RPAIN|38691|ES	82.727	0.000475754
CTPS2|88575|AP	82.728	-0.000271859
FDPS|8073|ES	82.729	0
COBLL1|55780|AP	82.729	-3.4e-05
PTCH1|86953|AP	82.73	0.000577701
ZNF195|13966|ES	82.73	0.000271859
LILRB1|51923|AA	82.73	0.000169912
WRAP53|39047|RI	82.731	0.000475754
KSR1|100265|ES	82.732	-0.000169912
LAMP2|89999|AT	82.733	3.4e-05
CPSF3L|132|ES	82.733	0.00112142
ABCD4|28393|ES	82.733	3.4e-05
SOX7|82607|AP	82.733	-3.4e-05
SIRT2|49713|AA	82.733	0.000203894
IBA57|10192|AP	82.734	-0.000339824
HYAL1|64992|AP	82.736	0.000509736
SLC52A3|58464|RI	82.736	0.000203894
AFMID|43800|ES	82.736	0.000305842
BTN3A2|75623|ES	82.737	0
PMFBP1|37551|AT	82.737	0.000373806
CYGB|43589|AP	82.739	0
FCGRT|50957|AP	82.74	3.4e-05
ANXA2|93713|ES	82.741	-0.000373806
ANKDD1A|31138|AT	82.742	0
C4orf36|69839|AP	82.742	0.000169912
CDH26|60035|AT	82.742	-6.8e-05
MUM1|46457|ES	82.744	0
WHSC1L1|83394|AD	82.744	6.8e-05
BCS1L|57553|ES	82.745	-6.8e-05
NALCN|26204|AT	82.747	0.000169912
ZNF880|51449|AT	82.748	0.000339824
PRPSAP2|39659|AP	82.748	0.00013593
FLT4|75016|AT	82.749	0.000101947
ACSL3|57755|ES	82.75	0.00013593
SLMAP|65406|ES	82.75	0.00013593
TMEM150A|54299|AP	82.751	0.000101947
RBM5|64960|RI	82.752	0.000237877
NFKB2|12947|AP	82.752	0.000645666
FAM86B1|82711|ES	82.753	-0.00013593
UBE2J2|63|ES	82.753	0.000169912
RBBP8|44784|AP	82.755	-0.00013593
LYPD1|55392|AP	82.755	-6.8e-05
ZNF208|48801|AT	82.756	-0.000373806
CDH23|12059|AT	82.756	0.00013593
GPR56|36576|AP	82.757	0.000339824
ZNF644|3731|AP	82.758	-3.4e-05
AURKA|59847|ES	82.758	0.000271859
RPS15A|34260|ES	82.758	-0.00013593
ZBTB1|27894|ES	82.759	0.000237877
CDIPT|35973|ES	82.759	0.000645666
NFKB2|12946|AP	82.759	0.000509736
TIMM23B|11532|ES	82.76	0.00013593
SUOX|22333|AP	82.762	0.000237877
COL1A1|412948|ES	82.763	-0.000169912
C12orf23|24184|ES	82.763	6.8e-05
ARHGEF28|72494|ES	82.764	0.000203894
GRAPL|39690|AT	82.764	0
CGGBP1|65667|RI	82.766	0.000475754
ZBTB10|84283|AP	82.767	0
C1QTNF1|43985|AP	82.767	-0.000237877
ANXA11|211385|ES	82.768	-6.8e-05
RTN4|53584|AP	82.768	-0.000203894
FASTK|97798|AA	82.769	-0.000339824
TRABD2A|54189|AT	82.769	0
SCMH1|2051|ES	82.771	0.000203894
FAM227B|30540|AT	82.771	0.000203894
UGT1A1|58052|AP	82.771	0.000203894
ZNF85|48735|AT	82.772	0.00013593
TMEM150A|54297|AP	82.772	0
LMNA|8177|AP	82.772	-3.4e-05
ACTR3B|82420|ES	82.774	0.000237877
KANSL1|42010|AP	82.775	-0.000237877
ATG4D|47539|ES	82.775	3.4e-05
PLCD1|64009|AP	82.777	0.00013593
CERS5|21676|ES	82.777	0.00013593
UCHL5|9244|AA	82.778	0
NOVA1|27047|AT	82.778	3.4e-05
SLC35E4|61791|AT	82.778	0.000203894
C7orf50|78561|AD	82.779	0.000339824
ATXN7|65517|AP	82.78	0.000237877
CLEC7A|20316|ES	82.78	0.000475754
ASH1L|8088|ES	82.781	6.8e-05
EPS8L1|52013|RI	82.781	-0.000339824
AFMID|94698|ES	82.782	-0.000169912
NPRL3|32809|ES	82.782	-0.00013593
MTA3|53366|AT	82.782	-3.4e-05
SLC25A19|43434|ES	82.782	3.4e-05
SLC15A4|93374|AA	82.782	0.00013593
LTB4R|26965|AD	82.784	0.000169912
ARL4A|78824|AA	82.784	0.000169912
DBI|55113|AA	82.784	-3.4e-05
DST|76556|AP	82.785	0.00013593
TTLL3|63220|ES	82.786	0.000101947
CCDC82|18408|AP	82.786	0
PDLIM7|74781|AA	82.787	-3.4e-05
CRYAB|18695|AP	82.789	-0.000101947
CARD8|50716|AA	82.79	-6.8e-05
COL1A1|265349|ES	82.79	0.00013593
NREP|72970|AP	82.791	-6.8e-05
PSMA4|32107|ES	82.792	0.000339824
OCIAD1|69246|ES	82.792	3.4e-05
TBX18|76914|AT	82.792	3.4e-05
ABI2|57054|ES	82.792	3.4e-05
UNG|24277|AP	82.793	0.00013593
PPP4C|94130|ES	82.794	0
CREM|11231|AP	82.796	6.8e-05
LUC7L|32841|RI	82.796	-0.000101947
IBA57|10193|AP	82.796	0
SLMO1|44684|AP	82.796	-0.000101947
CCDC106|52128|AA	82.797	0.000339824
COL1A1|410149|ES	82.797	-0.000169912
TPM2|98132|ES	82.797	6.8e-05
SPATA33|38105|AP	82.797	0.00013593
B3GNT4|24930|RI	82.798	-3.4e-05
ARHGEF16|308|AP	82.798	-0.000271859
G6PD|90647|AP	82.798	-3.4e-05
DCUN1D5|18473|AD	82.8	0.000169912
ZSCAN32|33548|RI	82.8	0.000101947
NUDT1|78609|AD	82.802	-0.000169912
EZH2|82162|ES	82.802	-0.000203894
METTL23|43638|ES	82.802	-0.00013593
TUBD1|42811|ES	82.803	-0.000271859
PWWP2A|74410|ES	82.803	-3.4e-05
GPHN|28036|ES	82.804	3.4e-05
UBB|39435|AD	82.804	3.4e-05
C16orf13|32922|ES	82.804	0.000441771
S100A3|7716|AP	82.804	-0.00013593
PPP6R3|17318|ES	82.805	-0.000339824
PPP4R4|29092|AT	82.805	0.000237877
NPRL2|65045|ES	82.805	6.8e-05
PRKAG2|82385|AP	82.805	-6.8e-05
BOC|66192|AP	82.805	0
PXN|24752|ES	82.806	0
ANKDD1A|31137|AT	82.807	-6.8e-05
TATDN3|9755|AA	82.807	-0.000407789
MRPL55|10105|ES	82.807	0
LY6E|85383|ES	82.807	-0.000101947
ANKS6|87047|AA	82.807	-6.8e-05
TM2D2|83476|AA	82.807	0.000101947
MTMR7|82800|AT	82.809	0.00013593
STRADA|42976|ES	82.809	-0.000101947
RELL1|69003|AT	82.81	-0.000169912
TTC39A|2946|AP	82.81	0.00013593
COL1A1|316135|ES	82.811	3.4e-05
NSMF|88306|AP	82.812	0.00013593
HNRNPA1|301526|ES	82.812	-0.000271859
DERL2|38709|ES	82.813	0
LRRC48|39529|AT	82.814	-0.000543718
MOV10L1|62779|AT	82.814	0.000509736
CLASP2|63876|ES	82.815	6.8e-05
SEMA4G|12845|RI	82.815	-0.000237877
CLDN18|66950|AP	82.815	-0.00013593
ZNF133|58779|ES	82.816	-0.000373806
MCM10|10788|AA	82.816	-0.000339824
TRDMT1|10884|AT	82.816	0
REV1|54713|AA	82.816	-0.00013593
ITPA|100225|ES	82.817	0.00013593
FGD4|21029|AP	82.817	0.000475754
RABL5|97665|ES	82.817	-0.000169912
GSTA4|76482|ES	82.817	6.8e-05
DNA2|11948|ES	82.818	0.000169912
SEPT8|73300|AT	82.818	0.00013593
COL1A1|568399|ES	82.818	-0.000577701
FAM173A|32963|RI	82.819	-6.8e-05
GABPB1|30575|AD	82.82	0.000169912
FEZ2|53196|ES	82.821	0.000101947
HNRNPDL|69705|ES	82.822	-6.8e-05
NOTCH2NL|4437|AT	82.822	-0.000101947
TCF7L2|13156|ES	82.823	3.4e-05
BPGM|81852|ME	82.823	-6.8e-05
RASGEF1B|69696|AA	82.824	-0.000271859
IER3IP1|45444|AD	82.825	-0.00013593
HAUS1|45383|ES	82.826	3.4e-05
CAMKK2|24848|AP	82.826	-0.000169912
BIN2|21843|ES	82.826	-3.4e-05
KIDINS220|52606|ES	82.826	-0.000169912
SEC14L2|61738|AT	82.826	0
ZC3H14|28724|ES	82.827	3.4e-05
TATDN2|63313|AD	82.827	3.4e-05
CSAD|93136|AD	82.828	0.000305842
ABI1|11041|ES	82.829	0.000101947
INTS6|25937|AP	82.829	0
PTGIR|50569|AT	82.83	0.000169912
MDM1|22932|AA	82.831	-0.000475754
LSR|95118|ES	82.833	-6.8e-05
C22orf29|61084|RI	82.833	0.000169912
DNAJB5|86220|AP	82.834	-0.000407789
WDR74|16454|AP	82.835	3.4e-05
CTIF|45457|AD	82.836	3.4e-05
KIFC2|85623|RI	82.837	0
STXBP4|42570|AT	82.837	0.000271859
ZNF138|79838|ES	82.837	-0.000169912
ILK|14172|ES	82.837	-0.000509736
EXD2|28129|AP	82.837	0.000101947
NEK10|63771|AT	82.838	0
ITIH5|10716|AT	82.838	0.00013593
ELP2|45226|ES	82.838	-6.8e-05
ATP6V0D1|37068|ES	82.839	-3.4e-05
ABHD14B|65143|ES	82.839	-0.000237877
ABCC1|34216|ES	82.84	-0.000169912
ARL13B|65689|ES	82.84	3.4e-05
SPSB3|33131|AP	82.84	6.8e-05
AIMP2|97374|ES	82.841	0.000237877
SPRY1|70529|AP	82.841	-3.4e-05
LRP2BP|71339|RI	82.841	-0.000169912
PLXDC1|40617|AP	82.842	0
GUCY1A3|70922|AP	82.842	0.000305842
IFNAR2|60390|AA	82.842	6.8e-05
ODF3B|62857|AP	82.842	0.000101947
VIM|10927|AP	82.842	0.000101947
HNF1A|24784|AT	82.843	-0.00013593
ATXN2L|35854|RI	82.843	0.000305842
HPS5|14592|ES	82.843	0.000203894
ZNF462|87144|AA	82.844	-3.4e-05
HNRNPUL1|50033|ES	82.844	0.000203894
HMCN1|9219|ES	82.844	3.4e-05
DDX5|43064|ES	82.845	0.000271859
CHTOP|91128|ES	82.845	-3.4e-05
ZBTB10|84284|AP	82.845	0.000203894
HELZ|43105|AA	82.845	0.000339824
TMEM91|50056|AA	82.846	0.000169912
C1orf145|10194|AT	82.846	0.000203894
PKIB|77377|AP	82.847	0.000305842
SLC4A11|58580|AP	82.848	3.4e-05
TMEM44|68164|ES	82.85	-0.00013593
ZNF615|51394|ES	82.85	6.8e-05
SLC2A11|61339|AP	82.851	-6.8e-05
ZNF256|52378|ES	82.851	0.000543718
VIM|10928|AP	82.851	-0.000101947
IL20RB|66944|AP	82.851	0.000373806
PILRB|80928|AP	82.851	0.000373806
WDR96|13039|AT	82.851	0.000271859
EIF1AD|16977|ES	82.852	0.00013593
DNASE1L1|90574|AP	82.853	0.00013593
MFF|57815|ES	82.855	-0.00013593
GPATCH2L|28540|AT	82.855	-0.000305842
UBE3B|24313|AA	82.855	0.000237877
SSFA2|56438|AP	82.856	3.4e-05
BANF1|16981|AD	82.856	-0.000101947
TCP11L1|14878|AD	82.856	-0.00013593
TLDC1|37852|ES	82.856	-0.000339824
NR2C2|63537|AP	82.856	0.000373806
ZNF836|51414|AT	82.856	0.000441771
UBL7|31718|RI	82.858	-0.000101947
HNRNPA1|93167|ES	82.859	-0.000407789
PLEKHH2|53393|ES	82.86	0.000475754
BCS1L|57545|ES	82.86	-3.4e-05
CUL1|82147|AP	82.861	0.000169912
MIS12|38714|AP	82.861	0.000101947
TROAP|21555|RI	82.862	-0.000169912
SLC35E4|61792|AT	82.862	6.8e-05
ARMCX5|89694|RI	82.863	0.000339824
OCIAD1|69244|ES	82.863	6.8e-05
FLT4|75015|AT	82.864	-6.8e-05
BSCL2|16403|AP	82.865	-0.000101947
CD46|9663|ES	82.865	-0.000203894
PREPL|53442|ES	82.865	0.00013593
HOXD3|56114|AP	82.865	0.00013593
ZFP90|37232|AP	82.866	0.00013593
COL1A2|306274|ES	82.866	-3.4e-05
ATP2C2|37850|ES	82.867	0.000781595
CAST|72841|AP	82.867	0.000169912
LCK|1584|RI	82.867	0.000271859
PLEKHG6|19824|AP	82.868	0.000169912
ZNF559|47286|ES	82.868	-0.000407789
UQCR11|46528|AT	82.871	0.000475754
SMIM22|33852|RI	82.871	-0.000237877
NOL8|86860|ES	82.871	-0.00013593
SIRT3|13624|AD	82.873	-0.000203894
DIDO1|60089|AP	82.873	-0.00013593
GIT2|24373|ES	82.874	-0.000373806
ZNF160|51649|AP	82.876	0
CNN2|46361|AA	82.877	-3.4e-05
ANKS1B|23885|AT	82.877	-0.000305842
NFRKB|19463|ES	82.878	-0.000101947
FBXO5|78210|AP	82.88	0.000169912
CD70|47069|AT	82.88	0.000475754
C8orf58|83031|AA	82.88	0.000169912
UNK|43511|ES	82.881	0.00013593
SCEL|26087|ES	82.881	-0.000271859
