# Supplementary material for: Switched alternative splicing events as attractive features in lung squamous cell carcinoma
Source: Cancer Cell Int. 2022 Jan 5;22:5. doi: 10.1186/s12935-021-02429-2 (PMC8734344; doi:10.1186/s12935-021-02429-2)
Supplement: Supplementary file 9 — Additional file 9: Table S9. Unvariate Cox regression results. [file 12935_2021_2429_MOESM9_ESM.xls]

## Sheet: Table S9
Table S9. Unvariate Cox regression results.
id	z	HR	HR.95L	HR.95H	pvalue
SOGA2|44571|AP	3.9981	6.21134	2.53716	15.2063	6.39e-05
HM13|58892|ES	3.85459	5.77075	2.36682	14.0702	0.000115922
FAXDC2|74222|AP	3.83315	3.68732	1.89209	7.18591	0.000126511
PLSCR1|67168|ES	3.82573	9.76929	3.0391	31.4037	0.000130386
TCF3|46538|AA	-3.72743	0.0464829	0.0092582	0.233378	0.000193442
TMEM18|52526|ES	-3.65625	0.06717	0.0157933	0.285679	0.000255932
COLEC11|52578|AP	3.60983	3.07371	1.67065	5.65512	0.000306401
HMHA1|46375|AP	-3.54814	0.0975825	0.0269842	0.352886	0.000387955
C14orf159|28839|AP	3.54341	9.48528	2.73285	32.9219	0.000394981
ACIN1|26707|RI	-3.5379	0.117863	0.0360521	0.385325	0.00040333
CTPS2|88576|AP	3.51677	11.4136	2.93833	44.3349	0.000436833
COX5A|31812|ES	-3.48923	0.180475	0.0689818	0.472173	0.000484411
CTPS2|88575|AP	-3.47606	0.0862681	0.0216687	0.343454	0.000508847
NPIPB4|34531|AP	-3.471	0.161603	0.057741	0.452286	0.000518533
ZBTB44|19498|ES	-3.45481	0.208214	0.0854851	0.507141	0.000550671
CYB561D2|65052|AA	-3.44958	0.0893737	0.0226628	0.352457	0.000561458
KDM4C|85822|AP	-3.44005	0.27125	0.128983	0.570436	0.000581614
SSFA2|56438|AP	-3.43418	0.117832	0.0347707	0.399314	0.000594346
SOGA2|44574|AP	-3.43353	0.127771	0.0394783	0.413532	0.000595776
SSFA2|56439|AP	3.40648	8.3566	2.46336	28.3486	0.000658061
ECHDC2|3037|ES	-3.36321	0.166548	0.0585974	0.473368	0.000770409
NME4|32875|AP	3.36182	9.78418	2.58846	36.9834	0.000774302
WASH4P|32775|AD	3.36114	7.19248	2.27621	22.7272	0.000776202
DMKN|49202|ES	3.35146	4.37753	1.846	10.3807	0.000803866
KDM4C|85823|AP	3.35132	3.54805	1.69175	7.44117	0.000804277
RNPS1|33256|AD	-3.33305	0.213827	0.0863205	0.529679	0.000859005
NOL8|86862|ES	-3.33248	0.253839	0.113333	0.56854	0.000860748
ZBTB44|19494|ES	-3.32741	0.316925	0.161065	0.623607	0.000876577
HNRNPLL|53260|AT	-3.32243	0.115448	0.0323049	0.412574	0.000892372
DTNA|45097|AT	3.313	6.68196	2.17216	20.5549	0.000923026
MYO19|40489|ES	-3.28489	0.110321	0.0296106	0.411023	0.00102023
KIF6|76048|AT	-3.28127	0.353661	0.190086	0.657997	0.0010334
KIF6|76049|AT	3.27659	2.82381	1.5176	5.25428	0.0010507
STRA6|31688|AD	-3.26466	0.290519	0.138321	0.610186	0.00109597
EXO5|2003|RI	-3.25222	0.253779	0.111058	0.579914	0.00114509
NPIPB4|34534|AP	3.24914	8.31263	2.31701	29.8228	0.00115756
LINC00999|107640|ES	3.23982	7.7329	2.24352	26.6535	0.00119604
TMUB2|41813|ES	-3.23178	0.187426	0.0678934	0.517409	0.00123022
NPNT|70261|ES	3.22283	17.683	3.08217	101.451	0.00126929
ZBTB8A|1609|AA	3.21519	9.74248	2.4321	39.0262	0.00130357
SSH1|24258|ES	3.20233	10.4467	2.48496	43.9178	0.00136323
ACIN1|26706|ES	3.20143	4.68885	1.82066	12.0754	0.00136745
YPEL3|36068|AP	-3.19312	0.335061	0.171254	0.655552	0.00140746
UBA5|66822|ES	-3.1578	0.249099	0.105127	0.59024	0.00158965
EGFR|79738|AP	3.15613	23.5768	3.3126	167.804	0.00159878
GRB10|79711|AP	3.15286	5.56817	1.91488	16.1913	0.00161681
EGFR|79737|AP	-3.13658	0.0435098	0.00613589	0.30853	0.0017093
SUMO1|56938|ME	3.13533	8.30719	2.21148	31.2051	0.0017166
RASA4|97681|ES	3.12184	9.46882	2.30863	38.8362	0.00179724
MCF2L2|67797|AT	3.1137	14.9685	2.7255	82.2076	0.00184754
NDRG2|26500|ES	3.10368	8.50213	2.20056	32.8489	0.0019113
YPEL3|36066|AP	3.09815	2.88861	1.47654	5.65109	0.00194736
CLDN5|61070|RI	-3.09487	0.319607	0.155201	0.658174	0.00196902
ARHGEF25|22664|AP	3.09437	8.9364	2.23203	35.7788	0.0019723
ARHGEF25|22665|AP	-3.08038	0.112529	0.0280289	0.451773	0.0020674
C16orf46|37751|AT	-3.07844	0.13698	0.0386358	0.485652	0.00208084
VEGFA|76328|ES	3.07837	10.0841	2.31543	43.9177	0.00208138
C16orf46|37750|AT	3.07832	7.29973	2.05892	25.8805	0.00208169
MACROD2|58715|AP	-3.07828	0.298007	0.137868	0.644155	0.002082
RABGGTA|26950|RI	-3.07149	0.0675362	0.0120961	0.377074	0.00212994
CAB39|57908|AP	3.06671	16.7062	2.76264	101.025	0.00216431
CAB39|57909|AP	-3.0644	0.060059	0.00993954	0.362903	0.0021811
DNASE1L1|90575|AP	3.06218	3.67124	1.59699	8.43963	0.0021973
DNAJB6|82508|AT	3.06205	7.89373	2.10352	29.6222	0.0021983
DNAJB6|82510|AT	-3.06198	0.126688	0.0337599	0.475413	0.00219875
C4BPB|9624|AT	-3.05959	0.333897	0.165364	0.674194	0.0022164
TLE3|31413|AD	-3.05908	0.135456	0.0376305	0.487593	0.00222014
PDXK|192507|ES	-3.05676	0.255316	0.10639	0.612708	0.00223745
ECHDC2|3029|AD	3.02608	6.6877	1.95322	22.8982	0.00247749
SFI1|61877|ES	-3.0196	0.0948958	0.0205777	0.43762	0.00253112
IP6K2|64751|AA	-3.00857	0.359422	0.184543	0.70002	0.00262481
S100A2|91124|ES	3.00764	8.20139	2.08133	32.3172	0.00263288
SH2D3C|87664|AP	3.00408	5.15975	1.76883	15.0512	0.00266385
MLF1|67432|ES	2.98801	8.06114	2.05047	31.6913	0.00280796
PNKD|57461|AP	2.95212	6.36933	1.86312	21.7744	0.00315605
C4BPB|9625|AT	2.94505	2.89101	1.42632	5.8598	0.00322904
NDRG2|26512|ES	2.94437	8.93899	2.07993	38.4174	0.00323612
C19orf47|49883|AD	-2.94089	0.102555	0.0224805	0.467851	0.00327274
PNKD|57460|AP	-2.93813	0.158617	0.046443	0.541725	0.00330195
COLEC11|52579|AP	-2.93642	0.437033	0.251518	0.75938	0.00332025
RFWD2|9054|ES	2.92599	9.66072	2.11448	44.1382	0.00343364
RAD17|72353|AP	2.92358	6.2952	1.83381	21.6104	0.00346027
DTNA|45094|AT	-2.92202	0.181433	0.0577427	0.570082	0.00347769
KIFC2|85624|RI	-2.91978	0.236515	0.0898565	0.622544	0.0035028
DUSP12|8733|AA	-2.91943	0.089667	0.0177616	0.452673	0.00350673
TMUB2|41815|AD	-2.91765	0.163163	0.0482714	0.551508	0.00352681
HNRNPH1|74912|RI	-2.90888	0.371604	0.190724	0.724027	0.00362727
ATP8B3|46543|AT	2.90089	2.56954	1.35812	4.8615	0.0037211
ATP8B3|46544|AT	-2.90087	0.389176	0.205698	0.736314	0.00372134
SH2D3A|47085|RI	-2.8998	0.113779	0.0261854	0.494386	0.003734
ANKAR|56517|AP	-2.89315	0.271906	0.112529	0.65701	0.003814
DFNB31|87322|AP	-2.88629	0.158288	0.0452717	0.553439	0.00389807
TMEM205|47674|ES	-2.87133	0.184475	0.0581926	0.5848	0.00408751
RAD17|72352|AP	-2.87052	0.134682	0.0342619	0.52943	0.00409794
PHTF1|4284|RI	-2.86894	0.298925	0.131003	0.682089	0.00411856
CEP68|53782|AD	-2.86722	0.169573	0.0504156	0.570362	0.00414094
ERBB3|22351|AP	2.85386	5.29168	1.68518	16.6165	0.00431915
SOCS2|23705|AP	2.85008	3.48406	1.47673	8.22	0.00437083
TMEM243|80314|AP	2.84973	5.948	1.74494	20.275	0.00437562
OSBPL6|56152|ES	2.84793	5.80667	1.73056	19.4835	0.00440052
TMEM243|80315|AP	-2.84616	0.168582	0.0494729	0.574453	0.00442494
PRICKLE3|89097|AP	2.83936	5.72888	1.71706	19.114	0.0045204
FLT4|75015|AT	-2.83935	0.201077	0.0664479	0.608474	0.00452061
FLT4|75016|AT	2.83931	4.97311	1.64342	15.049	0.00452117
TMEM145|50152|AT	2.82997	3.40845	1.45788	7.96881	0.00465531
TMEM145|50151|AT	-2.82996	0.293388	0.125489	0.685929	0.00465532
CYHR1|85616|AT	-2.82639	0.112651	0.0247835	0.512048	0.00470759
CYHR1|85617|AT	2.82633	8.87658	1.95285	40.348	0.00470849
KRT15|40920|RI	-2.8219	0.352329	0.170718	0.727139	0.00477395
ARMC5|36260|RI	-2.81941	0.248511	0.0944083	0.654158	0.00481122
HPS4|61505|AA	-2.81565	0.125911	0.0297591	0.532729	0.00486789
IP6K2|64744|RI	-2.81483	0.326062	0.149421	0.711524	0.00488037
NRXN3|28637|AP	-2.8103	0.27547	0.112091	0.676985	0.00494958
VPS9D1|38130|AP	-2.81013	0.324335	0.147887	0.711308	0.00495209
VPS9D1|38131|AP	2.81007	3.08317	1.40583	6.76179	0.00495302
LIMS1|54883|AP	2.80045	5.12185	1.63274	16.0671	0.00510314
BLOC1S6|30436|ES	2.79845	4.42584	1.56155	12.5439	0.00513482
ANKAR|56515|AP	2.79273	3.36252	1.43564	7.87562	0.00522658
PPP6C|87547|ES	2.7927	3.67044	1.47363	9.14213	0.00522709
ATG13|15593|ES	2.78812	4.60299	1.57378	13.4629	0.00530149
MSL3|88485|AP	-2.78602	0.155498	0.041986	0.575899	0.00533594
CXADR|60226|AT	-2.78529	0.128621	0.0303775	0.544596	0.00534793
CXADR|60227|AT	2.78529	7.77476	1.83622	32.9191	0.00534793
DRG2|39561|ES	-2.78475	0.289686	0.121122	0.692842	0.00535692
PPP1CA|17183|ES	2.78106	5.42427	1.64744	17.8596	0.00541819
ITGB1BP1|95415|ES	-2.78061	0.225326	0.0788188	0.644161	0.00542568
FAXDC2|74223|AP	-2.77309	0.359414	0.17438	0.740784	0.00555274
STK36|57556|AP	2.77231	3.26321	1.41419	7.52978	0.00556602
HOXA1|79050|RI	-2.7703	0.184718	0.0559206	0.610166	0.00560046
METTL21B|22752|ES	-2.76528	0.12012	0.0267468	0.539463	0.00568735
ZNF468|51631|ES	-2.75802	0.124527	0.0283349	0.547278	0.0058153
FAM111A|16026|RI	-2.7534	0.38017	0.190982	0.756771	0.00589804
ADARB1|60867|ES	-2.7529	0.24103	0.0875239	0.663765	0.00590704
THYN1|19548|RI	-2.75246	0.149388	0.03858	0.578451	0.00591497
PRICKLE3|89096|AP	-2.74802	0.181614	0.0537964	0.613117	0.00599556
CCDC106|52131|AA	-2.74768	0.226208	0.0783556	0.653051	0.00600177
KIFC3|36615|ES	-2.74743	0.328275	0.148297	0.726681	0.00600635
NBPF15|91080|ES	2.73866	6.74254	1.72054	26.4231	0.00616892
USHBP1|48248|RI	-2.73728	0.221359	0.0751917	0.651665	0.00619492
SOCS2|23706|AP	-2.73492	0.150989	0.0389532	0.585261	0.00623954
ADAL|30232|AT	2.7326	7.95914	1.7977	35.2383	0.00628373
ADAL|30234|AT	-2.73258	0.125644	0.0283787	0.556273	0.00628398
PTCHD4|76445|AT	2.72917	4.13006	1.49144	11.4369	0.00634933
KANSL1|42011|AP	2.72882	10.3572	1.93219	55.5186	0.00635613
PI4K2A|12728|AP	-2.72876	0.337816	0.154935	0.736566	0.00635734
PI4K2A|12729|AP	2.72876	2.96019	1.35765	6.45431	0.00635738
PLA2G16|16517|AP	-2.72422	0.111593	0.0230384	0.540536	0.00644545
GCOM1|30798|AT	-2.72392	0.311219	0.134372	0.720815	0.00645115
FAM32A|48143|ES	2.7224	4.21496	1.49616	11.8743	0.00648106
C19orf12|48855|ES	-2.71974	0.253749	0.0944475	0.681737	0.00653336
PLA2G16|16516|AP	2.71565	8.89838	1.83724	43.098	0.00661463
R3HDM1|55443|ES	-2.71371	0.287992	0.117198	0.707687	0.00665353
KIAA0586|27712|AP	-2.71368	0.18974	0.0571223	0.630246	0.00665401
ABHD14B|65146|AA	-2.71088	0.129229	0.0294356	0.567343	0.00671047
EVI5L|47191|ES	2.71085	8.70632	1.82107	41.6238	0.00671116
MTUS1|82817|AP	-2.70952	0.127888	0.0288898	0.566127	0.00673797
RCOR3|9709|ES	-2.70801	0.138627	0.0331701	0.57936	0.00676878
SCMH1|2056|ES	-2.70788	0.29505	0.121957	0.713815	0.00677154
NPIPA5|34144|AP	2.70258	7.76763	1.75644	34.3513	0.00688039
URGCP|79354|AP	2.70172	8.6685	1.80931	41.5314	0.00689818
ZDHHC4|78749|ES	2.69872	2.88628	1.33664	6.2325	0.00696065
NPIPA5|34143|AP	-2.69639	0.12935	0.0292496	0.572019	0.00700966
GBP3|3709|AD	-2.6951	0.251577	0.092219	0.686314	0.0070368
YPEL5|53106|ES	-2.69457	0.142965	0.0347348	0.58843	0.00704796
KIAA0586|27713|AP	2.69312	5.23685	1.56948	17.4737	0.00707864
LDB2|68845|ES	-2.68943	0.208118	0.0663008	0.653283	0.00715732
TUBGCP2|13529|AP	2.68881	11.1152	1.92094	64.3165	0.00717062
METTL23|43638|ES	-2.68848	0.194948	0.0591907	0.642071	0.00717771
HM13|58893|ES	2.68758	3.4901	1.4027	8.68384	0.00719723
ZNF23|37444|AD	-2.68212	0.258364	0.0960995	0.694615	0.00731568
MACROD2|58714|AP	2.68191	2.80371	1.31985	5.95581	0.00732042
SLC52A2|136802|ES	2.68019	2.25165	1.24373	4.07641	0.00735809
ATXN2L|35847|AA	2.67209	4.94889	1.53141	15.9928	0.00753802
ZNF398|82171|AP	2.67187	3.26559	1.3707	7.78002	0.00754289
PTCHD4|76446|AT	-2.66839	0.250224	0.0904473	0.69225	0.00762147
FAM134B|71598|AP	-2.66812	0.436295	0.237229	0.802404	0.00762781
AHCYL2|81742|AP	-2.66364	0.447879	0.248014	0.808805	0.00773002
KLHL24|67806|ES	-2.66064	0.333199	0.148286	0.748695	0.00779933
ZNF276|38136|AP	-2.66006	0.230673	0.0782792	0.679749	0.00781269
RPLP0|93346|ES	2.65832	4.58234	1.49167	14.0767	0.00785309
ATP5SL|50073|ES	2.65667	3.62962	1.40224	9.39508	0.00789178
PAIP1|71962|AD	2.65578	8.02151	1.7255	37.2904	0.00791254
NIPA2|29683|ES	-2.64939	0.161173	0.0417702	0.6219	0.00806361
TDRKH|7657|AP	-2.64894	0.244571	0.0862747	0.693311	0.00807453
SOCS6|45786|AP	2.63633	7.63549	1.6846	34.608	0.00838089
CCDC64B|33364|AP	-2.63532	0.36577	0.173123	0.772792	0.00840577
DIS3L|31259|AP	2.63247	3.34991	1.36185	8.2402	0.00847659
DFNB31|87324|AP	2.62918	5.4044	1.53642	19.0101	0.00855907
TEAD2|95290|ES	2.62369	7.01172	1.63671	30.0385	0.00869841
NOD1|79119|AA	-2.6233	0.195005	0.057493	0.661422	0.00870818
COCH|27095|RI	-2.62209	0.230283	0.0768361	0.690176	0.00873924
MRPS25|63542|ES	-2.62077	0.477172	0.27439	0.829813	0.00877306
ACOXL|54941|AT	2.61797	3.69955	1.38931	9.85144	0.00884558
TDRKH|7658|AP	2.61601	4.00893	1.41654	11.3456	0.00889633
FUT3|46944|ES	-2.6154	0.265157	0.0980572	0.717012	0.00891231
ECHDC2|3033|ES	-2.61472	0.331653	0.145009	0.758531	0.00892994
CKLF-CMTM1|36738|AT	-2.61445	0.207027	0.0635735	0.674184	0.00893714
TNC|87357|ES	2.61268	2.71329	1.28321	5.73713	0.00898362
ARL17A|42031|ES	-2.61151	0.280572	0.108093	0.728271	0.00901437
NAV1|9388|AP	2.61141	2.45903	1.25164	4.83112	0.00901689
FIP1L1|69310|AT	-2.60881	0.263178	0.0965368	0.717477	0.00908567
SLC16A5|43347|AP	2.60869	4.6828	1.46805	14.9373	0.00908896
PCDHA2|73769|AT	2.60868	3.35817	1.35154	8.34405	0.00908922
PPP1R3F|89121|AA	2.60778	6.6479	1.60091	27.6059	0.00911324
ANKDD1A|31142|ES	-2.60493	0.208222	0.0639415	0.678064	0.00918924
FIP1L1|69311|AT	2.60354	3.78087	1.38924	10.2898	0.00922659
ZFP64|59807|AP	-2.6013	0.2442	0.0844188	0.706401	0.00928701
SH3YL1|52495|AP	-2.60082	0.252454	0.0894686	0.712353	0.00930026
FAM110A|58470|ES	-2.60046	0.2525	0.089484	0.712486	0.00930992
BMP2K|69645|AT	2.59968	4.27571	1.4298	12.7862	0.00933109
BMP2K|69644|AT	-2.59952	0.233901	0.078217	0.699462	0.00933547
PTPLAD2|85991|AT	-2.59697	0.146591	0.0344158	0.624392	0.00940515
PTPLAD2|85992|AT	2.59689	6.82136	1.60147	29.0551	0.00940715
ZNF189|87091|AA	-2.5947	0.176267	0.0475062	0.654021	0.00946729
HHAT|9688|AP	-2.59015	0.325819	0.139458	0.761214	0.0095935
METTL23|43630|ES	-2.5889	0.265874	0.0975258	0.724825	0.0096283
FAM177A1|27183|AP	2.58881	2.11282	1.19926	3.7223	0.00963092
FLAD1|91163|ES	2.58827	3.99322	1.39949	11.394	0.00964606
ACADVL|38853|RI	-2.58708	0.149652	0.0354917	0.63101	0.00967919
SH3KBP1|88643|AP	2.58192	2.75823	1.27686	5.95824	0.00982527
CD46|9662|ES	2.58029	4.84151	1.46109	16.043	0.00987169
UBE3A|93616|ES	-2.57683	0.257157	0.0915356	0.72245	0.00997112
DNASE1L1|90573|AP	-2.57614	0.198005	0.0577531	0.678852	0.00999107
C5orf28|71951|AP	2.57565	6.04311	1.53728	23.7557	0.0100051
C5orf28|71950|AP	-2.57561	0.165481	0.0420959	0.650515	0.0100063
ZNF131|71939|RI	-2.575	0.248815	0.0863071	0.717307	0.0100239
FAM134B|71599|AP	2.57485	2.21455	1.20908	4.05616	0.0100285
YAF2|21118|AA	-2.5729	0.185403	0.0513555	0.669337	0.010085
CEP164|18915|ES	2.57134	5.31882	1.4879	19.0132	0.0101305
EPB41L2|77529|AP	2.57115	21.5327	2.07438	223.516	0.0101362
CPNE1|59202|ES	-2.5701	0.108813	0.020047	0.590624	0.010167
LRP2BP|71339|RI	-2.56899	0.34363	0.152111	0.776285	0.0101994
PSMA3|27692|ES	-2.56423	0.211491	0.0645027	0.693433	0.0103406
BMP4|27568|AD	-2.56208	0.215116	0.0664011	0.6969	0.0104046
BABAM1|48259|AA	-2.56194	0.136134	0.0296091	0.625906	0.0104089
ZNF121|47359|ES	2.56031	5.53546	1.49368	20.514	0.0104578
NRXN3|28638|AP	2.55758	3.74415	1.36136	10.2976	0.0105402
DIS3L|31260|AP	-2.55631	0.307891	0.124779	0.759716	0.0105789
COL1A1|416363|ES	-2.55277	0.14055	0.0311569	0.634027	0.0106869
DMKN|49198|ES	2.55151	2.53372	1.24053	5.17497	0.0107256
SMG7|9184|ES	-2.54764	0.136415	0.0294637	0.631588	0.0108454
PGAP2|14004|AD	-2.54717	0.192385	0.0541208	0.683879	0.0108602
ZNF439|47756|AP	2.54444	3.72437	1.35262	10.2549	0.0109453
AHCYL2|81744|AP	2.54304	2.08975	1.18411	3.68806	0.0109893
ZNF468|51633|ES	2.54148	4.5305	1.41297	14.5265	0.0110385
MED23|77615|AT	-2.53929	0.270804	0.0987981	0.742271	0.0111076
ATP6AP2|88832|ES	-2.53793	0.31814	0.131373	0.770426	0.0111511
HHAT|9689|AP	2.53446	3.15496	1.2975	7.67147	0.0112622
GMPPA|95766|AA	-2.5332	0.183283	0.0493164	0.681165	0.0113026
SOCS6|45787|AP	-2.53073	0.133506	0.0280694	0.634998	0.0113827
ABCD4|28393|ES	-2.52772	0.164302	0.0405006	0.666537	0.0114806
KDM6A|88881|ES	2.52721	8.11613	1.59995	41.171	0.0114974
DDHD2|83376|AP	-2.52606	0.172946	0.0443206	0.674861	0.011535
KIAA1328|45279|AP	2.52486	2.73273	1.25222	5.96364	0.0115745
ZNF720|36292|AD	2.52463	5.53659	1.46635	20.9049	0.0115819
EPB41L2|77528|AP	-2.52111	0.126365	0.0253052	0.631016	0.0116985
ZNF439|47755|AP	-2.51716	0.271666	0.0984807	0.749409	0.0118306
C7orf43|80907|AA	-2.51693	0.173417	0.0443161	0.67861	0.0118382
NEDD4L|45649|AP	2.51582	2.22802	1.19363	4.15878	0.0118757
ECHDC2|3028|ES	2.51433	3.81815	1.34366	10.8497	0.0119259
ZNF276|38137|AP	2.5125	4.81028	1.4126	16.3802	0.0119878
ISCU|24244|ES	-2.51095	0.107318	0.0187952	0.612771	0.0120408
CEP63|66877|AT	-2.51014	0.171142	0.0431265	0.679152	0.0120685
CEP63|66878|AT	2.5101	5.84299	1.47239	23.1871	0.0120695
IMPDH1|81671|AP	-2.50891	0.239735	0.0785555	0.731622	0.0121105
SEPT4|42688|AP	2.50761	2.92206	1.26387	6.75578	0.0121551
HNRNPLL|53259|AT	2.50723	5.94691	1.47574	23.9647	0.012168
TSC2|33193|ES	-2.50668	0.298652	0.116091	0.768302	0.0121872
ARHGEF16|307|AP	2.50579	2.34024	1.20347	4.55077	0.0122177
ZNF544|52430|ES	-2.50532	0.192163	0.0528776	0.698343	0.0122339
TNC|87349|ES	2.50496	2.57575	1.22857	5.40018	0.0122466
USP6NL|10751|AT	2.50045	8.72636	1.59722	47.6762	0.0124037
USP6NL|10750|AT	-2.50037	0.114603	0.0209762	0.626127	0.0124063
NRF1|81751|AP	2.494	6.55934	1.49594	28.7613	0.0126313
LTBP3|16864|AP	-2.4925	0.159751	0.0377637	0.675791	0.0126849
IMPDH1|81670|AP	2.48879	4.13563	1.35209	12.6497	0.0128178
BFAR|34095|ES	-2.48684	0.305107	0.11971	0.77763	0.0128883
TYW5|56728|AD	-2.4835	0.122862	0.023485	0.642752	0.0130097
ERBB3|22353|AP	-2.48268	0.210986	0.0617708	0.720651	0.0130398
TLE3|31416|ES	-2.47571	0.226758	0.0700446	0.73409	0.0132972
FADS2|16291|AP	2.47317	4.72999	1.38051	16.2062	0.0133921
VWA2|13198|AT	-2.47312	0.265695	0.0929402	0.759562	0.0133939
AZI2|63793|AT	-2.47189	0.176228	0.0444924	0.698011	0.01344
AZI2|63794|AT	2.47189	5.67446	1.43264	22.4757	0.0134402
MYLK|66476|AP	-2.47088	0.516367	0.305681	0.872262	0.0134782
IL31RA|72060|AT	2.4701	2.66937	1.22479	5.81772	0.0135076
PTPRC|9322|ES	2.46997	3.80798	1.31796	11.0024	0.0135125
SSBP3|3144|ES	2.4676	4.54853	1.36565	15.1497	0.0136022
COL1A1|412205|ES	-2.46691	0.201312	0.0563369	0.719362	0.0136286
NRF1|81749|AP	-2.46539	0.156117	0.0356656	0.683361	0.0136864
VWA2|13197|AT	2.46474	3.75228	1.31104	10.7393	0.0137113
FOXJ3|2064|AP	2.46472	3.13505	1.26365	7.77787	0.013712
IP6K2|64750|RI	-2.46278	0.362195	0.161412	0.812739	0.0137864
RPRD2|7472|ES	2.46182	4.4685	1.35687	14.7158	0.0138236
TRIM34|14068|AP	2.46128	2.81706	1.23485	6.42653	0.0138441
ARHGEF39|86271|AT	2.46003	4.43411	1.35357	14.5255	0.0138924
ARHGEF39|86272|AT	-2.45998	0.22553	0.0688455	0.738808	0.0138944
WASF3|93403|ME	-2.45856	0.402395	0.194752	0.831425	0.0139494
CCDC64B|33362|AP	2.45655	2.36273	1.18983	4.69185	0.014028
HDAC7|21379|ES	2.4561	6.14368	1.44299	26.1573	0.0140454
NBPF1|831|AP	-2.4523	0.236304	0.0745981	0.748539	0.0141946
INHBA|79309|AP	2.45164	7.44789	1.49584	37.0834	0.0142207
DBNDD1|38197|AP	2.4488	6.25089	1.44175	27.1016	0.0143331
FASTKD3|71526|AA	-2.44343	0.119997	0.0219048	0.657356	0.0145483
NAV1|9387|AP	-2.44318	0.484668	0.271083	0.866537	0.0145586
UBXN11|101233|ES	2.44148	4.66561	1.35496	16.0654	0.014627
LRRC8A|87788|AP	-2.43812	0.207815	0.0587716	0.734828	0.014764
RNF145|74403|AP	2.43785	9.1119	1.54209	53.8403	0.0147748
FAM222B|39979|AP	2.4363	4.11427	1.31857	12.8375	0.0148383
RAB11FIP3|32895|ES	-2.43208	0.188161	0.0489654	0.723057	0.0150125
ETV4|41709|AP	2.43128	3.50469	1.27521	9.632	0.0150457
CASC4|30336|ES	2.42801	6.66559	1.44149	30.8224	0.015182
ATXN2L|35835|AA	2.42734	2.62308	1.20404	5.71454	0.0152101
CD7|44320|RI	-2.42692	0.111188	0.0188652	0.655323	0.0152277
ZNF397|45149|AD	2.42649	4.14261	1.31425	13.0578	0.0152457
SLC35E2|222|AT	-2.42607	0.266348	0.0914714	0.775558	0.0152632
TRIM34|14067|AP	-2.42495	0.361239	0.158629	0.822634	0.0153104
KANSL1|42010|AP	-2.42469	0.152692	0.0334245	0.697538	0.0153216
TET2|70190|AD	-2.42458	0.307662	0.118644	0.797813	0.0153261
SUV39H2|10833|ES	-2.42337	0.205025	0.0569129	0.738587	0.0153774
ULK2|39776|AT	-2.42303	0.199406	0.0541135	0.734806	0.0153916
ULK2|39775|AT	2.42303	5.0149	1.3609	18.4798	0.0153917
SYNJ2|78242|AP	-2.42276	0.292036	0.107891	0.790474	0.0154031
IP6K2|64773|ES	-2.42035	0.150846	0.0326079	0.697823	0.0155056
CCDC51|64649|AA	-2.41654	0.402871	0.192722	0.842173	0.015669
TTLL11|87447|AT	2.41511	3.08633	1.23663	7.70273	0.0157303
TTLL11|87448|AT	-2.41509	0.324015	0.129826	0.80866	0.0157315
FGD4|21026|AP	-2.41401	0.129821	0.0247435	0.681132	0.0157781
PTTG1|74423|RI	2.41376	3.24163	1.24746	8.4237	0.015789
AQP1|79157|AP	-2.4127	0.194572	0.051471	0.735528	0.0158351
TNC|87358|ES	2.41133	2.20263	1.1593	4.18494	0.0158943
FAM19A5|62733|AP	2.41041	3.64458	1.27338	10.4313	0.0159347
MED23|77614|AT	2.40789	3.53574	1.26483	9.88394	0.016045
GCOM1|30799|AT	2.40512	3.24307	1.24329	8.45942	0.0161671
COL1A1|568236|ES	2.4039	4.94786	1.34351	18.2219	0.016221
LRRC8A|87787|AP	2.40292	4.68763	1.32949	16.5281	0.0162647
SLC25A3|23859|RI	-2.40179	0.161281	0.0363862	0.714873	0.016315
SAMD8|12270|AD	-2.40149	0.207289	0.0573858	0.748771	0.0163284
RARA|40858|AP	2.39935	5.96425	1.38684	25.65	0.0164242
SLC35E2|223|AT	2.39875	3.69787	1.27026	10.765	0.0164511
MEIS2|29912|ES	2.39662	5.49103	1.36384	22.1077	0.0165469
COL16A1|90874|ES	2.39409	5.77817	1.37448	24.2909	0.0166616
NFU1|53852|ES	2.39399	6.6033	1.40806	30.9672	0.0166662
ZNF257|48803|AT	2.39294	2.93014	1.21473	7.06803	0.0167138
ZNF257|48804|AT	-2.39292	0.341285	0.141484	0.823238	0.0167148
ST5|14261|AP	-2.39193	0.208084	0.0574905	0.753147	0.0167603
NIF3L1|56777|AD	-2.39071	0.278853	0.0978767	0.794456	0.0168157
INHBA|79310|AP	-2.38966	0.108756	0.0176266	0.671025	0.0168638
TTBK1|76261|AT	-2.38912	0.206331	0.0565267	0.753138	0.0168886
SEPT8|73299|AT	-2.3891	0.0238419	0.00111211	0.511136	0.0168899
DSN1|59316|AD	2.38856	5.1316	1.34105	19.6363	0.0169145
DOK1|54114|AP	2.38774	2.61915	1.18827	5.77304	0.0169525
TMEM40|63450|ES	2.38727	5.94595	1.37588	25.6959	0.0169741
FXYD3|49042|ES	2.38554	4.81831	1.32382	17.5372	0.017054
ATXN2L|35855|ES	2.38457	4.66237	1.31539	16.5257	0.0170991
TM4SF1|67224|AD	2.38387	2.80661	1.20142	6.55641	0.0171318
TTBK1|76260|AT	2.383	4.83032	1.32257	17.6414	0.0171724
MTHFD2L|69496|AT	-2.38251	0.177631	0.0428687	0.736036	0.0171949
ATP5G2|99402|ES	-2.38215	0.334262	0.135681	0.823483	0.017212
ARMCX3|89663|AA	-2.38153	0.171617	0.0402359	0.73199	0.0172408
ITGB4|94682|ES	2.37925	2.93005	1.20858	7.10351	0.0173477
GPATCH2|9838|AT	2.37866	5.49595	1.34978	22.378	0.0173756
GPATCH2|9839|AT	-2.37862	0.181957	0.044688	0.740881	0.0173775
ZNF12|78757|AP	2.3752	4.92094	1.32125	18.3278	0.0175392
ZNF12|78758|AP	-2.3752	0.203216	0.054563	0.756862	0.0175396
MYD88|64033|ES	2.37466	3.9763	1.27259	12.4242	0.0175653
ARHGAP24|69814|AP	-2.37384	0.349175	0.146473	0.832395	0.017604
TUBB3|38168|AP	-2.37361	0.261734	0.0865305	0.791685	0.0176154
DOK1|54113|AP	-2.37225	0.383992	0.174135	0.846755	0.0176803
MXI1|13079|AP	2.37016	4.18838	1.28132	13.691	0.0177802
FAM177A1|27182|AP	-2.36781	0.507055	0.28901	0.889605	0.017894
DDHD2|83377|AP	2.36765	5.28522	1.332	20.9711	0.0179012
RNF180|72195|AT	-2.36531	0.36367	0.157288	0.84085	0.0180151
RNF180|72196|AT	2.36531	2.74975	1.18927	6.35776	0.0180151
IRF9|26880|ES	2.36525	7.09731	1.39905	36.0043	0.0180181
SNX29|34058|ES	-2.36278	0.355963	0.151108	0.838536	0.0181384
HPS5|14593|ES	-2.3626	0.170699	0.0393829	0.739869	0.018147
NBPF1|830|AP	2.36259	4.00217	1.26661	12.6459	0.0181476
ARHGAP24|69813|AP	2.36253	3.04247	1.20876	7.65796	0.0181507
QSER1|14864|AP	2.36171	3.65294	1.24655	10.7047	0.0181907
EPS8L2|13727|AP	-2.36159	0.157193	0.0338473	0.730029	0.0181967
STAP1|69413|AT	-2.35616	0.254277	0.0813977	0.79433	0.0184651
FAM131A|67927|AP	2.35532	4.46863	1.28569	15.5315	0.0185069
GRB7|40691|AP	-2.35481	0.191874	0.0485573	0.758193	0.0185323
VEGFA|76336|ES	2.35371	4.65398	1.29336	16.7467	0.018587
TMEM256-PLSCR3|38940|RI	-2.35335	0.391219	0.179049	0.854807	0.0186049
GRB7|40693|AP	2.35238	4.85712	1.30166	18.1242	0.0186539
ANXA2|30954|ES	2.35132	3.74672	1.24589	11.2674	0.0187069
SRSF11|3383|AA	2.34845	3.869	1.25084	11.9673	0.0188517
COL1A1|568327|ES	2.34652	5.46847	1.32298	22.6036	0.0189497
CKLF-CMTM1|36737|AT	2.34633	3.53288	1.231	10.1391	0.0189594
AQP1|79158|AP	2.3435	4.45375	1.27694	15.5339	0.0191035
CHD9|36413|AA	2.34234	4.60401	1.28308	16.5203	0.0191631
NSL1|9744|ES	2.3401	3.06412	1.19949	7.82735	0.0192787
MICALL2|78571|AP	-2.33853	0.215052	0.0593113	0.77974	0.0193596
AP3B2|32239|AT	-2.33847	0.420058	0.203044	0.869017	0.0193627
AP3B2|32238|AT	2.33845	2.38061	1.15072	4.92502	0.0193637
CCDC176|28364|ES	2.33798	4.70913	1.28471	17.2614	0.0193881
STAP1|69414|AT	2.33791	3.90766	1.24649	12.2503	0.019392
RNF38|86347|AP	2.33595	3.99459	1.24971	12.7683	0.0194939
MTO1|76749|ES	-2.33588	0.277551	0.0946825	0.813611	0.0194975
B4GALT2|2517|AD	-2.33576	0.23198	0.0680759	0.790511	0.0195037
TUBB3|38167|AP	2.33485	2.7507	1.17641	6.43174	0.019551
UIMC1|74692|ES	-2.33352	0.481534	0.260652	0.889599	0.0196209
ABCA3|33266|AT	2.33334	3.95369	1.24604	12.5451	0.0196304
ABCA3|33265|AT	-2.33326	0.252939	0.0797156	0.80258	0.0196343
PUS1|25229|AD	2.33087	5.0905	1.29558	20.0013	0.0197604
SMIM4|65229|AT	-2.32768	0.276153	0.0934512	0.816047	0.019929
DIAPH2|89595|AT	-2.32765	0.261043	0.0842484	0.808838	0.0199307
SMIM4|65230|AT	2.32764	3.62107	1.22539	10.7004	0.0199314
DIAPH2|89594|AT	2.32763	3.83075	1.23633	11.8696	0.019932
SH3KBP1|88642|AP	-2.3273	0.348411	0.14337	0.846692	0.0199495
EPS8L2|13729|AP	2.32702	6.28265	1.33628	29.5385	0.0199641
MUTYH|2651|ES	2.32257	6.83843	1.35007	34.6383	0.0202022
PIAS3|7288|AP	-2.32244	0.191134	0.0472977	0.772387	0.0202093
PIAS3|7289|AP	2.3224	5.23174	1.29465	21.1418	0.0202116
DENND3|85326|AP	2.32104	2.68075	1.1658	6.16439	0.0202847
NVL|9953|ES	2.32103	6.05349	1.32328	27.6924	0.020285
FAM107B|10817|AP	2.31702	6.14307	1.32279	28.5286	0.0205028
DCAF8|8453|AD	-2.31638	0.278602	0.0944863	0.821487	0.0205375
ZFP64|59809|AP	2.31606	2.36901	1.1418	4.91523	0.0205549
C1orf116|9608|ES	2.31488	5.67156	1.30484	24.6518	0.0206194
FGD3|86893|RI	2.31423	2.08565	1.1191	3.88697	0.020655
COL1A1|412207|ES	-2.31353	0.201857	0.052035	0.783056	0.0206935
ARPC4|63191|AD	2.30929	3.8185	1.22468	11.9059	0.0209276
GBP3|3708|ES	2.30913	5.46817	1.29291	23.1267	0.0209364
TDP1|28815|ES	-2.3081	0.327982	0.12727	0.845229	0.0209935
FYB|71856|AP	2.30516	3.04173	1.18127	7.83239	0.0211574
BCAR3|3796|AP	2.30328	2.89138	1.17147	7.13643	0.0212632
SLC6A2|36444|AT	2.30317	3.6106	1.21084	10.7664	0.0212694
TMUB2|41816|AD	-2.30032	0.21039	0.0557465	0.794025	0.0214299
EML3|16360|AP	-2.29835	0.340348	0.135756	0.853268	0.0215421
APTX|86085|ES	-2.29793	0.260182	0.0825186	0.820357	0.0215659
EEF1D|85445|ES	-2.29557	0.136295	0.0248597	0.747247	0.0217006
TMEM40|63451|ES	2.29489	3.80919	1.21554	11.9371	0.0217397
NEDD4|30744|AP	2.29417	5.50162	1.28196	23.6106	0.0217805
ZNF568|49436|ES	-2.2935	0.20977	0.0552238	0.796824	0.021819
PPP3CB|12153|AT	2.29239	4.73906	1.25309	17.9226	0.0218832
PPP3CB|12154|AT	-2.29238	0.211013	0.0557958	0.798028	0.0218836
MTMR1|90344|AP	-2.29172	0.14542	0.0279556	0.756446	0.0219217
IL1R1|54771|AP	-2.28998	0.355636	0.146797	0.861577	0.0220224
SLC27A5|52475|AT	2.2899	4.01833	1.22189	13.2148	0.0220273
SLC27A5|52474|AT	-2.28989	0.248861	0.0756733	0.818408	0.0220278
SH3YL1|52493|AP	2.28764	2.35943	1.13084	4.92283	0.0221586
UBR5|84778|AA	-2.28686	0.202084	0.0513258	0.795663	0.022204
CCDC14|66494|AD	-2.28597	0.34349	0.137408	0.858651	0.0222562
CORO7|33672|ES	-2.28583	0.134722	0.0241536	0.751441	0.0222645
HERPUD2|79234|RI	-2.2856	0.28868	0.099474	0.837768	0.0222775
CENPK|72213|AT	2.28425	10.3824	1.39406	77.3234	0.0223566
CENPK|72212|AT	-2.28424	0.0963184	0.0129328	0.717341	0.0223575
AK2|1651|AT	2.28333	7.28094	1.32466	40.0194	0.0224108
ZBTB43|87602|ES	-2.28266	0.232919	0.0666602	0.813846	0.0224503
AFMID|43810|ES	2.28116	5.58328	1.27399	24.4689	0.0225389
ATG4D|47539|ES	2.27925	3.85425	1.20804	12.297	0.0226521
SEPT8|73300|AT	2.27844	38.5541	1.66608	892.164	0.0227006
SERPINA1|29136|ES	2.27705	3.96095	1.21128	12.9525	0.0227834
COL1A2|200809|ES	-2.27506	0.298651	0.105443	0.845883	0.0229023
ZFX|88710|ES	2.27254	5.84072	1.27475	26.7613	0.0230537
C1QTNF1|43985|AP	2.27206	2.91693	1.15841	7.34494	0.0230827
DMKN|49179|ES	2.27193	6.08749	1.28148	28.9177	0.0230908
TSFM|22758|ES	2.27155	3.00508	1.16291	7.76543	0.0231136
ARFIP2|14141|AA	-2.27071	0.153489	0.0304467	0.773776	0.0231646
LOXL3|54105|AP	2.27007	2.52169	1.13468	5.60415	0.0232032
APH1A|7450|ES	2.26991	2.86965	1.15482	7.13089	0.0232128
GLS2|22444|ES	2.2663	5.91082	1.27146	27.4785	0.0234332
MTMR1|90346|AP	2.26566	6.66822	1.29176	34.4222	0.0234721
MICALL2|78570|AP	2.26209	4.46198	1.2211	16.3044	0.023692
SLCO4A1|60081|RI	2.26069	4.25806	1.21255	14.9528	0.0237787
DMAP1|2547|RI	-2.26038	0.164574	0.0344247	0.786773	0.0237975
EGFL7|88188|AP	-2.25935	0.496084	0.270055	0.911293	0.0238616
ATXN7|65516|AP	-2.25813	0.379761	0.163886	0.879992	0.0239378
UQCRQ|73319|AD	2.25805	2.93781	1.15288	7.48622	0.0239422
SH3BP4|58080|AP	2.25796	3.65828	1.18669	11.2775	0.0239481
QSER1|14865|AP	-2.25779	0.290443	0.0993001	0.849519	0.023959
TRNT1|62980|RI	-2.25763	0.226041	0.0621619	0.821961	0.023969
C14orf159|28836|AP	-2.2566	0.236733	0.0677287	0.827457	0.0240333
PWWP2A|74410|ES	2.25523	3.98105	1.19827	13.2264	0.0241192
MYLK|66483|ES	-2.25459	0.290009	0.0988725	0.850645	0.0241589
ZRANB2|3436|ES	2.25453	5.23861	1.24156	22.1037	0.024163
CCBL1|87786|ES	-2.25399	0.304335	0.108168	0.856259	0.0241969
ZNF33A|11310|AA	2.25355	6.08768	1.26531	29.2893	0.0242245
SLC15A4|93374|AA	2.25206	3.76912	1.18779	11.9603	0.0243186
LAMP2|89999|AT	-2.24901	0.194155	0.0465358	0.810048	0.0245116
CCDC14|66493|ES	-2.2488	0.520143	0.294244	0.919472	0.024525
ZBTB10|84283|AP	-2.24863	0.288339	0.097531	0.852444	0.024536
TACC2|13345|ES	-2.2477	0.251863	0.0756812	0.838188	0.0245955
HSPA14|10830|AT	-2.24752	0.207421	0.0526149	0.817704	0.024607
HSPA14|10831|AT	2.24746	4.82093	1.22289	19.0053	0.0246106
PSMG4|75184|AA	-2.24744	0.448266	0.222661	0.902457	0.0246118
SH3BP4|58079|AP	-2.24711	0.278514	0.0913342	0.849299	0.0246332
NEDD4L|45651|AP	-2.24573	0.490483	0.263399	0.913341	0.0247215
RAB11FIP1|83362|AP	-2.24534	0.42209	0.198802	0.896169	0.0247462
TNFSF4|9015|AP	2.24534	3.92262	1.18971	12.9334	0.0247464
CPNE1|59179|AP	2.24354	3.84297	1.1855	12.4575	0.0248618
CPNE1|59180|AP	-2.24354	0.260216	0.0802727	0.843529	0.024862
GDPD5|17855|AP	2.24016	2.75319	1.13505	6.6782	0.0250808
MFSD12|46693|AP	-2.2363	0.321127	0.118663	0.869041	0.025332
FGFR1|133022|ME	-2.23546	0.258374	0.0788735	0.84638	0.025387
TRIO|71583|AP	2.23467	4.23557	1.19417	15.0231	0.0254391
NUTM2G|86987|AT	-2.23392	0.318688	0.116852	0.869153	0.0254886
SLC44A2|47559|AP	-2.23165	0.414355	0.19113	0.898293	0.025638
SLC44A2|47558|AP	2.23159	2.41333	1.11319	5.23192	0.0256423
TPT1|25798|RI	2.23049	2.98357	1.14177	7.79637	0.0257149
MXI1|13080|AP	-2.22973	0.278847	0.090748	0.856833	0.0257652
FAM222B|39980|AP	-2.22868	0.274266	0.0879196	0.855578	0.0258352
SMUG1|22134|ES	2.22759	3.75193	1.17218	12.0093	0.0259076
RAB11FIP1|83363|AP	2.22739	2.35301	1.1082	4.9961	0.0259213
ZBTB10|84284|AP	2.22713	3.41733	1.15883	10.0775	0.0259385
DLG4|38844|AP	-2.22692	0.221764	0.0589107	0.834809	0.0259525
DGKA|22295|AP	-2.22669	0.326269	0.121736	0.874446	0.0259679
COL1A1|564859|ES	2.22633	4.79523	1.2063	19.0618	0.0259922
EXOC7|43569|ES	-2.22563	0.34213	0.133041	0.879827	0.0260387
PRR13|22039|AA	-2.22525	0.25554	0.0768346	0.849885	0.0260646
LY6K|85358|RI	-2.22521	0.480886	0.25234	0.916429	0.0260669
TMPRSS13|18949|AT	-2.22508	0.296719	0.101756	0.865227	0.0260758
KIF23|31397|ES	-2.22443	0.221138	0.0585114	0.835769	0.0261196
TTC39C|44853|AT	-2.22266	0.178457	0.0390414	0.815717	0.0262389
TTC39C|44854|AT	2.2226	5.60335	1.22586	25.6126	0.0262425
SHOX2|67417|AA	-2.22177	0.393721	0.173013	0.895982	0.0262992
MAF1|119075|ES	2.22108	3.06063	1.14055	8.21314	0.0263455
MFSD12|46692|AP	2.22105	3.09326	1.14196	8.37886	0.0263475
DICER1|29159|AP	2.22054	2.71297	1.12425	6.54675	0.0263821
MSANTD2|19241|AP	2.21925	4.42518	1.18978	16.4587	0.02647
MSANTD2|19240|AP	-2.21923	0.225982	0.0607586	0.840501	0.026471
PRKAB1|24705|AP	2.21689	3.24768	1.14628	9.20145	0.0266304
PRKAB1|24704|AP	-2.21687	0.307916	0.10868	0.872402	0.0266321
NUTM2G|86988|AT	2.21518	3.12093	1.14011	8.54318	0.0267476
NEDD4|30745|AP	-2.21454	0.195933	0.0463011	0.829131	0.0267916
FADS2|16289|AP	-2.21279	0.190382	0.0438086	0.827357	0.0269123
SMARCAD1|69963|AA	2.21251	3.73913	1.16246	12.0271	0.0269316
OTUD7A|29808|AT	-2.21223	0.149776	0.0278554	0.805329	0.0269507
DENND3|85325|AP	-2.21057	0.393199	0.171863	0.899585	0.0270655
ELOVL6|70354|RI	-2.21046	0.352917	0.140153	0.888673	0.0270736
ENDOV|44063|ES	2.20963	3.66085	1.15792	11.5741	0.0271312
ATXN2L|35836|AD	2.20793	2.30505	1.09833	4.83761	0.0272493
SCGB3A2|73966|AP	-2.20786	0.589534	0.368794	0.942395	0.0272542
CCDC82|18408|AP	2.20769	2.76877	1.12106	6.83823	0.027266
L3HYPDH|27738|AP	-2.20581	0.237881	0.066409	0.852103	0.027397
L3HYPDH|27739|AP	2.20576	4.20363	1.17353	15.0576	0.0274007
TTC7A|53483|AP	-2.20457	0.341736	0.131559	0.887692	0.0274846
TTC7A|53482|AP	2.20453	2.92617	1.1265	7.60099	0.0274874
VEGFA|76329|ES	2.20447	12.7695	1.32645	122.93	0.027491
ABHD11|80028|ES	-2.20257	0.337303	0.128241	0.887181	0.0276248
SLAIN2|69214|ES	2.20207	5.50652	1.2063	25.1362	0.0276604
SCGB3A2|73965|AP	2.20185	1.69305	1.05955	2.70534	0.0276762
ATXN2L|35846|ES	2.20179	3.11639	1.13297	8.57207	0.0276801
SYNJ2|78244|AP	2.20095	3.01155	1.1283	8.03813	0.0277393
DBNDD1|38196|AP	-2.1986	0.223291	0.0586701	0.84982	0.0279065
TMEM91|50054|AA	2.19724	2.35629	1.09697	5.06131	0.0280034
ADAR|7837|AP	2.19672	3.85835	1.15665	12.8707	0.0280402
DPY19L2|22846|AP	2.19587	2.69968	1.11259	6.5507	0.0281012
C12orf76|24405|AT	2.19369	5.63823	1.20235	26.4396	0.0282574
GDPD5|17859|AP	-2.19325	0.339802	0.129513	0.891537	0.0282896
BCOR|88829|ES	2.19308	3.75837	1.15112	12.271	0.028302
COL1A1|508594|ES	-2.19123	0.169579	0.0346798	0.829216	0.0284354
SLMAP|65400|ES	-2.19092	0.202956	0.0487319	0.845257	0.0284574
UBXN2A|52794|AP	2.19055	4.87224	1.18139	20.0939	0.0284846
UBXN2A|52795|AP	-2.19047	0.205257	0.0497696	0.846509	0.0284901
KRBOX1|64326|AT	2.18853	2.39283	1.0954	5.22696	0.0286307
TSEN2|63432|ES	-2.18609	0.168868	0.0342768	0.83195	0.0288087
GIT2|24373|ES	-2.18572	0.313737	0.110951	0.887159	0.0288359
WDR33|55246|RI	-2.18523	0.340716	0.129715	0.894945	0.028872
CEP164|18916|ES	2.1846	4.43927	1.16563	16.9068	0.028918
FLAD1|91157|ES	2.1825	3.51881	1.13688	10.8913	0.0290725
PCGF3|68407|ES	-2.18022	0.359072	0.142988	0.901701	0.0292413
KIAA0825|72791|AT	-2.18014	0.444668	0.214594	0.921414	0.0292471
SORBS1|12636|ES	-2.17936	0.436583	0.20719	0.919952	0.0293048
ACBD5|11071|RI	-2.17899	0.308089	0.106844	0.888388	0.0293323
PIGX|68255|AP	2.17867	3.95318	1.14795	13.6135	0.0293565
PIGX|68256|AP	-2.17861	0.25297	0.0734593	0.871149	0.0293608
YDJC|61232|ES	2.17709	5.20699	1.17887	22.9989	0.029474
KLC4|76229|RI	-2.17642	0.221614	0.0570529	0.860829	0.029524
HMGA1|75775|ES	2.17177	3.12456	1.11752	8.73622	0.0298729
PILRB|80936|RI	2.17108	5.06899	1.17097	21.943	0.0299253
LAMA4|77297|AD	2.17096	4.56598	1.15905	17.9873	0.0299341
TLE2|46656|RI	-2.17074	0.349548	0.135312	0.902975	0.0299512
NNT|71964|AP	2.16757	5.2214	1.17151	23.2717	0.0301917
NR2C2|63538|ES	2.16718	3.7862	1.13576	12.6218	0.0302209
HIATL2|86989|AT	-2.16682	0.204853	0.0488222	0.859543	0.0302489
DYSF|53935|AP	-2.16474	0.35761	0.14095	0.907306	0.0304073
NDUFS7|46465|RI	-2.16397	0.276888	0.086534	0.885978	0.0304664
CENPO|52833|ES	-2.16052	0.285281	0.0914349	0.890089	0.0307322
FLAD1|91158|ES	2.16022	2.57541	1.09166	6.07585	0.0307555
TBC1D23|65817|ES	2.15962	2.78607	1.09936	7.06064	0.0308023
PFDN5|93149|ES	-2.1592	0.183009	0.0391738	0.854962	0.0308348
LYPD1|55392|AP	2.15858	5.2626	1.16509	23.7707	0.0308829
ADAR|7838|AP	-2.15654	0.265586	0.079597	0.886166	0.0310418
MYO5A|30661|ES	2.15575	3.09828	1.10816	8.6624	0.0311034
ZNF227|50300|ES	2.15461	4.06171	1.13498	14.5354	0.0311925
EGFL7|88186|AP	2.15437	1.96563	1.06288	3.63511	0.0312109
LAMP2|90000|AT	2.15394	5.01689	1.15632	21.7667	0.031245
CYTH3|78719|AP	2.15228	3.88009	1.12879	13.3373	0.0313757
CAMTA2|38634|ES	-2.15145	0.323696	0.115844	0.904482	0.0314405
MFSD11|43687|AD	2.15085	2.72461	1.09303	6.79167	0.0314882
LIMS3L|54936|AT	2.1501	2.3361	1.07792	5.06288	0.0315471
SLC16A5|43350|AP	-2.1501	0.302848	0.101936	0.899755	0.0315474
RBM42|49233|ES	2.14804	4.46087	1.13989	17.4573	0.0317105
MTSS1|85119|ES	2.1468	2.92327	1.09785	7.78385	0.0318091
MORN4|12730|AT	-2.14391	0.239524	0.0648559	0.884606	0.0320405
MORN4|12731|AT	2.1439	4.17493	1.13044	15.4188	0.0320407
EFCAB11|28799|AT	2.14339	3.2112	1.10499	9.33199	0.0320815
DCLRE1C|10839|ES	2.14202	4.7582	1.14177	19.8293	0.0321917
REPIN1|82243|ES	-2.14198	0.21002	0.0503631	0.875807	0.032195
ARFGAP2|15652|ES	2.13924	4.38044	1.13178	16.954	0.032416
MTMR10|29789|RI	-2.13871	0.264533	0.0782037	0.894812	0.0324588
MOBP|64191|AT	2.13804	2.37046	1.07453	5.22932	0.0325133
C16orf52|35532|AT	-2.13783	0.196832	0.044353	0.873512	0.0325305
TTC3|60551|ES	2.13733	2.94316	1.09372	7.91996	0.0325712
FOXJ3|2067|AP	-2.13685	0.303182	0.101464	0.905933	0.0326102
PMP22|39341|AP	-2.13665	0.154031	0.0276944	0.856687	0.0326267
PMP22|39340|AP	2.13654	6.49171	1.16718	36.1061	0.0326356
AFMID|43799|ES	2.13556	4.02981	1.12142	14.481	0.0327154
NPRL3|32806|ES	-2.13462	0.208965	0.0496337	0.87977	0.0327923
IKZF1|79684|ES	-2.13381	0.284569	0.0897104	0.902676	0.0328585
RAD23A|47894|ES	2.1329	3.68447	1.11153	12.2132	0.0329329
PAIP1|71958|AP	-2.13041	0.151494	0.0266908	0.859858	0.0331378
PAIP1|71959|AP	2.1304	6.60092	1.16298	37.466	0.0331382
DLG4|38845|AP	2.12989	4.22562	1.12185	15.9165	0.0331808
MXD3|74757|RI	-2.1292	0.198192	0.0446726	0.879286	0.0332377
KIAA1328|45278|AP	-2.12911	0.431411	0.19897	0.935392	0.0332449
CDIPT|35973|ES	2.12779	2.86239	1.08649	7.54105	0.0333541
IFNAR2|60390|AA	-2.12712	0.199748	0.0452831	0.881108	0.03341
HPN|49022|RI	-2.12664	0.390451	0.164114	0.928943	0.0334501
TANK|55744|ES	-2.12635	0.34001	0.125789	0.919051	0.0334743
TROVE2|9253|AT	2.12599	5.91517	1.14891	30.4543	0.0335039
TROVE2|9255|AT	-2.12597	0.16906	0.0328367	0.870408	0.033506
SLC16A3|44301|AP	-2.12425	0.189291	0.0407537	0.879214	0.0336493
ZNF177|47307|AA	-2.12354	0.374321	0.151133	0.927103	0.033709
AP4S1|27101|ES	-2.12315	0.261883	0.0760217	0.902144	0.0337414
PFDN5|22011|ES	-2.12185	0.279889	0.0863304	0.907421	0.0338507
TMEM205|47658|AA	-2.12161	0.305191	0.101957	0.913542	0.0338701
SYNPO|74100|AP	2.12146	3.3674	1.09683	10.3383	0.0338828
ZNF195|13966|ES	2.11888	3.64448	1.10185	12.0545	0.0341004
SULT1A3|94134|AP	-2.11835	0.250301	0.0694867	0.901622	0.0341456
HIGD1B|41896|AP	2.11707	2.35829	1.06574	5.2185	0.034254
MEF2B|48600|ES	-2.11692	0.450504	0.215315	0.942593	0.0342667
ERMAP|2123|AP	2.11686	3.97081	1.10761	14.2354	0.0342719
KIAA1731|18306|ES	-2.11684	0.256632	0.0728445	0.904115	0.0342731
MST1R|64927|ES	-2.11646	0.209705	0.0493605	0.890921	0.034306
LIMS3L|54938|AT	-2.11591	0.433852	0.200176	0.940311	0.0343526
TPM3|257715|ES	-2.11516	0.293687	0.0943649	0.914024	0.0344165
COA1|79348|ES	2.11509	5.5332	1.13368	27.006	0.0344221
REPIN1|82236|ES	2.11314	3.53147	1.09577	11.3813	0.0345887
TNC|87334|ES	-2.1114	0.197851	0.0439688	0.890291	0.0347381
DNAJC10|56461|AT	2.10896	6.34727	1.13947	35.3567	0.0349479
DNAJC10|56462|AT	-2.10892	0.157557	0.0282854	0.877638	0.0349519
TRPV3|38442|AT	2.10788	2.18557	1.0564	4.52168	0.0350412
ZNF570|49519|AP	2.10614	3.81855	1.09745	13.2866	0.0351926
TRIO|71582|AP	-2.10521	0.265703	0.0773582	0.912613	0.0352728
YWHAZ|84724|AP	2.10502	4.10894	1.10228	15.3168	0.0352899
SOX7|82608|AP	2.103	2.92587	1.07575	7.95786	0.0354658
RAB7L1|9570|RI	2.10298	2.82881	1.07328	7.45582	0.0354673
MFF|57799|ES	-2.10297	0.249435	0.0683789	0.909899	0.0354688
GLS2|22442|RI	2.10272	2.47601	1.06349	5.76466	0.0354903
ZNF720|36283|AT	-2.10244	0.263305	0.0758915	0.913537	0.0355147
ZNF720|36284|AT	2.10241	3.79781	1.09462	13.1765	0.0355174
SOX7|82607|AP	-2.1023	0.342666	0.12625	0.930057	0.0355274
OTUD7A|29807|AT	2.10178	6.00501	1.12857	31.9519	0.0355724
MYLK|66479|AP	2.10155	2.60162	1.06654	6.34618	0.0355929
CCDC24|2526|AA	2.10101	4.82554	1.11144	20.951	0.0356402
ARHGAP5|27127|AP	-2.10075	0.294749	0.0942888	0.921391	0.0356627
SDHAF2|16233|ES	-2.10067	0.25202	0.0696569	0.911816	0.0356699
PLEKHA1|13355|ES	2.10054	6.33448	1.1315	35.4624	0.0356815
EFCAB11|28797|AT	-2.10028	0.32557	0.114248	0.927771	0.0357042
TMUB2|41812|ES	-2.0998	0.282727	0.0869504	0.919314	0.0357465
TRIM73|80115|AT	2.09841	2.66651	1.06685	6.66477	0.035869
PCDHA2|73770|AT	-2.09756	0.40668	0.175444	0.942687	0.0359438
KIAA1549|81938|AA	2.09729	5.43583	1.11724	26.4476	0.0359676
MRPL55|10094|AD	-2.09644	0.280788	0.0856382	0.92064	0.0360431
NUTM2E|12332|RI	2.09526	2.46666	1.06003	5.73985	0.036148
TSC2|93836|ES	-2.0952	0.22387	0.0552013	0.907912	0.0361528
PGAP2|14003|AD	-2.09425	0.164841	0.0305022	0.890836	0.0362379
COL1A2|306273|ES	2.09399	3.90765	1.09116	13.9941	0.0362605
CMC2|37721|ES	-2.09396	0.178586	0.0356099	0.895621	0.0362635
EPB41L1|59266|AP	-2.09302	0.344189	0.126777	0.934444	0.0363472
CTAGE5|27373|AP	2.09295	2.60612	1.06275	6.39082	0.0363539
RAB30|18041|AP	2.09198	3.78072	1.08755	13.1432	0.0364399
LTBP3|16865|ES	2.09107	3.41523	1.08005	10.7993	0.0365219
SYMPK|50530|AP	-2.09102	0.302146	0.0984036	0.927729	0.0365259
SYMPK|50529|AP	2.09101	3.30966	1.07789	10.1623	0.0365271
SLC7A7|26621|AP	2.09028	3.98253	1.08997	14.5513	0.0365927
SLC7A7|26619|AP	-2.09023	0.251104	0.0687242	0.917481	0.0365968
TMEM91|50049|AA	2.08834	2.61802	1.06095	6.46027	0.036767
MRPS21|7460|AP	2.08822	5.46808	1.10999	26.9371	0.0367777
MRPS21|7461|AP	-2.08822	0.182883	0.0371246	0.900915	0.0367781
C1QTNF1|43983|AP	-2.08814	0.450254	0.212905	0.952202	0.0367857
HHLA3|3402|ES	2.08639	4.22545	1.09125	16.3615	0.0369437
RHBDL2|1859|AP	2.08626	2.91784	1.06697	7.9794	0.0369555
YWHAZ|84721|AP	-2.08618	0.19901	0.0436687	0.906945	0.0369623
TSKU|17902|AP	-2.08576	0.390983	0.161775	0.944937	0.0370007
TSKU|17903|AP	2.0857	2.5576	1.05825	6.18126	0.0370055
MCPH1|82574|AT	-2.0846	0.232091	0.0587818	0.916374	0.0371055
MCPH1|82575|AT	2.08457	4.30858	1.09124	17.0118	0.0371079
TRIM73|80116|AT	-2.08412	0.377396	0.15094	0.943601	0.0371491
KCNN3|7841|AP	2.08384	1.87995	1.03824	3.40406	0.0371751
MSL3|88484|AP	2.08353	4.02809	1.08614	14.9387	0.0372029
HIATL2|86990|AT	2.08138	4.62613	1.09347	19.5718	0.037399
OXNAD1|63639|AT	-2.08011	0.22925	0.0572224	0.918443	0.0375156
EIF1AD|16976|AD	-2.07951	0.235822	0.0604276	0.920306	0.0375708
TACC2|13335|AP	2.07935	4.84255	1.0948	21.4198	0.0375852
DPY19L2|22847|AP	-2.07873	0.396724	0.165927	0.948549	0.037642
SYDE1|48050|AP	2.07857	5.7379	1.10483	29.7996	0.0376568
COL1A1|568401|ES	-2.07827	0.22626	0.0557128	0.918885	0.0376845
ATXN2L|35848|ES	2.07698	4.10036	1.08274	15.5281	0.0378037
TRIM7|75045|AP	2.07585	2.25248	1.04637	4.84882	0.037908
C21orf58|60931|RI	2.07583	2.38648	1.04975	5.42539	0.0379101
ZNF195|13980|ES	-2.0758	0.35603	0.134277	0.943999	0.0379125
NNT|71963|AP	-2.07578	0.204887	0.0458606	0.915351	0.0379146
SMC4|67485|RI	-2.07529	0.434457	0.197702	0.954731	0.03796
ZNF708|127396|ME	-2.07512	0.148785	0.0246056	0.899665	0.0379751
CCDC106|52129|RI	2.07334	2.6067	1.05379	6.44808	0.0381408
STK36|57555|AP	-2.07259	0.366124	0.14157	0.946862	0.0382101
TMPRSS13|18947|AT	2.0714	3.33389	1.06692	10.4176	0.0383217
ZNF208|48799|AT	-2.07053	0.479165	0.238799	0.961473	0.0384023
LY6E|85373|RI	-2.07005	0.240281	0.0622833	0.92697	0.0384475
KIAA1715|56100|ES	2.07004	5.37775	1.09358	26.4454	0.0384482
C3orf33|67352|ES	-2.06982	0.281133	0.0845423	0.934867	0.0384687
FIP1L1|69315|ES	2.06892	3.81211	1.07302	13.5433	0.0385536
IL32|33397|ES	-2.06752	0.230007	0.0571066	0.926394	0.0386849
BCL11A|53658|AT	-2.06584	0.243523	0.0637556	0.930167	0.0388439
BCL11A|53659|AT	2.06584	4.10639	1.07508	15.6849	0.0388439
PDE4B|3306|AP	-2.0642	0.298602	0.0947746	0.940792	0.0389987
MLK4|10327|AP	2.06415	2.03791	1.03659	4.00648	0.0390034
MEF2BNB-MEF2B|95084|ES	-2.06338	0.266297	0.075776	0.935838	0.039077
TMEM219|35991|AP	-2.06336	0.205328	0.0456404	0.923734	0.0390786
DERL2|38704|ES	-2.06297	0.43254	0.195087	0.959017	0.0391153
CREM|11251|ES	-2.0628	0.238021	0.0608563	0.930943	0.0391319
C9orf3|86939|AP	-2.06221	0.317008	0.106384	0.944631	0.0391876
DOCK8|85708|ES	-2.06209	0.207618	0.0465953	0.925098	0.0391994
SLC29A2|17024|AP	2.05937	4.24599	1.07229	16.813	0.0394587
D2HGDH|58421|ES	2.05869	7.57371	1.10196	52.0535	0.0395241
SRSF11|3380|RI	-2.05698	0.262181	0.0732189	0.938813	0.0396882
ZNF43|48790|AP	2.05672	3.26219	1.0572	10.0661	0.039713
TPD52L1|77408|ES	2.05467	5.22213	1.07917	25.2701	0.0399108
CAPZB|907|ES	2.05306	4.83375	1.07406	21.754	0.0400664
EXTL3|83221|AP	-2.05276	0.480458	0.238617	0.967407	0.0400959
PPP1CB|53078|RI	2.05264	5.54343	1.08039	28.443	0.0401075
RIF1|55575|RI	2.05221	2.72204	1.04604	7.08337	0.0401495
MLF1|67439|ES	2.05187	4.25062	1.06697	16.9338	0.040182
RWDD3|3828|ES	2.05171	2.86878	1.04825	7.85105	0.040198
PIK3R1|72294|AP	2.05164	2.05353	1.03268	4.08357	0.0402046
PPARG|63415|AP	2.05141	5.90421	1.08237	32.2068	0.0402271
SMAD4|45557|AP	2.0514	3.98944	1.06362	14.9637	0.0402279
PNKD|57462|AT	-2.04908	0.356394	0.132846	0.956121	0.0404541
PNKD|57463|AT	2.04905	2.80584	1.04588	7.52741	0.0404573
SUV420H2|52072|ES	2.049	5.17222	1.07402	24.9082	0.0404619
BRF1|29625|AD	-2.04816	0.280033	0.082837	0.946662	0.0405439
COL1A1|565376|ES	-2.04793	0.33365	0.116697	0.953944	0.0405665
TADA2B|68733|AP	-2.04548	0.338744	0.120061	0.95575	0.0408071
LEKR1|67369|AT	-2.04455	0.386361	0.155265	0.961418	0.0408988
ARHGAP5|27128|AP	2.04451	3.27192	1.05024	10.1933	0.0409029
BCL2L12|51035|ES	2.04401	3.85872	1.05709	14.0855	0.0409526
ARHGAP9|22583|AP	2.04318	4.79401	1.06592	21.5612	0.0410343
FDPS|8058|ES	2.04272	2.70459	1.04113	7.02583	0.0410805
GOLGA2|87727|ES	2.04267	3.7083	1.0545	13.0408	0.0410851
RGS12|68643|ES	-2.04247	0.209575	0.0467837	0.938826	0.0411049
SLC6A2|36445|AT	-2.04176	0.308434	0.0997217	0.953969	0.041175
TUBD1|42827|ES	2.04123	4.99041	1.06609	23.3602	0.0412277
PPIL3|56764|ES	2.0412	3.85194	1.05514	14.062	0.0412305
NR4A2|55614|AP	2.04109	2.19189	1.03168	4.65685	0.0412421
URGCP|79353|AP	-2.03991	0.340202	0.120733	0.958625	0.0413594
CCDC14|66492|AD	-2.03991	0.579634	0.343234	0.978855	0.0413597
SP140L|57884|AP	-2.03839	0.38097	0.150628	0.963553	0.0415113
SSH2|40060|AT	2.03797	2.87635	1.04127	7.94552	0.0415531
RIF1|55572|ES	2.03795	4.12071	1.05568	16.0847	0.0415552
CHD3|39068|AP	2.03783	2.40374	1.03408	5.58753	0.0415668
COL1A1|265984|ES	-2.03753	0.284948	0.0851698	0.953332	0.0415972
ZDHHC20|25453|ES	2.03702	3.0918	1.04362	9.15965	0.0416485
RASGEF1B|69696|AA	2.03685	3.49066	1.04832	11.6231	0.0416651
TMEM219|35990|AP	2.03593	4.76708	1.06	21.4387	0.0417579
EIF4H|80063|ES	2.03588	4.79077	1.06016	21.6491	0.0417628
HYAL1|65000|RI	-2.03535	0.405579	0.170086	0.967127	0.0418155
CLCN6|689|ES	-2.03137	0.356961	0.13212	0.964436	0.0422172
RHBDL2|1860|AP	-2.03032	0.35408	0.129965	0.964662	0.0423241
SP140L|57885|AP	2.03002	2.61483	1.03373	6.61425	0.0423547
CCDC106|52128|AA	-2.02966	0.343273	0.122243	0.963952	0.0423916
DACT1|27728|AA	-2.02955	0.249396	0.0652313	0.953505	0.0424028
PSMG4|75186|ES	-2.02809	0.303182	0.0956795	0.960704	0.0425509
FANCA|38142|AT	-2.02724	0.236921	0.0588793	0.953335	0.0426379
FANCA|38143|AT	2.02718	4.22063	1.04891	16.9831	0.0426437
MAP7D3|90197|AT	2.02608	4.70145	1.0518	21.0149	0.042757
MAP7D3|90198|AT	-2.02601	0.212705	0.0475852	0.950791	0.0427634
CMC2|94205|ME	-2.0246	0.556798	0.315874	0.98148	0.0429084
DYSF|53934|AP	2.02396	2.55477	1.0301	6.33614	0.0429746
TCEB1|84216|AD	2.02392	4.28063	1.04702	17.5009	0.0429785
ARHGEF10|82562|ES	-2.02296	0.328148	0.111483	0.965897	0.0430775
ZNF280D|30781|AA	-2.02279	0.221851	0.051574	0.954312	0.0430951
AP1G2|26772|RI	-2.02247	0.30663	0.0975201	0.964126	0.0431279
ATXN2L|35839|AA	2.02236	2.43655	1.02786	5.77589	0.0431395
FAM19A5|62732|AP	-2.02233	0.303307	0.0954427	0.963879	0.0431424
TEAD2|95289|ES	2.02197	3.14722	1.03578	9.5628	0.0431794
TRPV3|38443|AT	-2.02137	0.471994	0.227918	0.977451	0.0432417
TNFSF4|9016|AP	-2.02116	0.284463	0.0840587	0.962653	0.0432635
LAIR1|51878|ES	2.02093	3.25674	1.03626	10.2352	0.0432869
STYXL1|80154|AD	2.01986	2.61055	1.02886	6.62377	0.0433978
ERG|60589|AP	2.01799	2.09491	1.02149	4.29633	0.0435923
PSRC1|4005|ES	-2.01739	0.27093	0.0761829	0.963511	0.0436551
TGFA|53897|AA	2.01658	4.99814	1.04621	23.8779	0.0437391
ZFP69|2001|AA	-2.01529	0.274513	0.0780795	0.965135	0.0438748
CCDC82|18406|AP	-2.01504	0.225956	0.0531745	0.960163	0.0439008
ATXN7|65517|AP	2.0147	2.57358	1.02602	6.45539	0.043936
NMRK1|86630|ES	-2.01427	0.211477	0.0466353	0.958979	0.0439813
ZNF208|48798|AT	2.0135	1.86305	1.01668	3.41402	0.0440623
ZHX1|85052|AD	-2.01258	0.287808	0.085575	0.967965	0.0441591
BLOC1S6|30433|ES	2.01133	2.43141	1.02295	5.7791	0.0442903
GINS3|36636|ES	2.01088	6.09831	1.04684	35.5253	0.0443383
AP4B1|4309|RI	2.00945	2.95275	1.02702	8.48931	0.0444892
TMEM62|30209|AP	2.00691	2.19279	1.01854	4.7208	0.0447588
DUS4L|81348|RI	-2.00611	0.375011	0.143842	0.977693	0.0448448
COL1A1|484820|ES	2.00609	4.14755	1.03325	16.6487	0.044847
ABLIM1|13208|AA	-2.00453	0.259497	0.0693888	0.970456	0.0450138
TNC|87348|ES	2.00401	5.81688	1.03945	32.5517	0.0450694
LILRB5|51850|AA	-2.00378	0.316925	0.102997	0.975188	0.045094
ARL6IP4|25037|AD	2.00205	1.94917	1.01413	3.74634	0.0452791
H2AFY|96931|ME	-2.00191	0.186467	0.0360153	0.965424	0.0452948
CLEC16A|34006|AD	-2.00125	0.373945	0.142702	0.97991	0.045365
EFEMP1|53633|AP	-2.00086	0.345311	0.12186	0.9785	0.0454071
MLK4|10328|AP	-2.00042	0.494903	0.248438	0.985875	0.0454549
SUOX|22340|ES	-2.00004	0.178746	0.0330717	0.966084	0.0454955
MRPL23|13895|RI	1.99925	5.49933	1.03407	29.2463	0.045581
RNF38|86351|ES	-1.99905	0.388322	0.153609	0.981674	0.0456026
LOXL3|54106|AP	-1.99904	0.458129	0.213109	0.984857	0.045604
SMYD5|53954|AA	-1.99891	0.354915	0.128533	0.98002	0.0456181
RPAIN|38690|ES	1.99881	4.87958	1.03128	23.0881	0.0456292
TMEM62|30210|AP	-1.99876	0.449738	0.205426	0.98461	0.0456346
TCP11L1|14877|AD	1.99858	1.88093	1.01228	3.49496	0.0456534
RNF6|25512|AP	1.99638	4.81369	1.02908	22.5169	0.0458929
CASP8|56827|ES	1.99577	4.33714	1.02667	18.3222	0.0459594
EXTL3|83222|AP	1.9956	2.02766	1.0127	4.05982	0.0459773
ZNF226|50295|AA	-1.9944	0.235889	0.0570485	0.975372	0.0461089
TEX9|30762|AD	-1.99357	0.334635	0.114066	0.981715	0.046199
TAOK3|24697|AP	1.99228	2.97528	1.01784	8.69711	0.0463402
EFEMP1|53634|AP	1.99184	2.88047	1.01708	8.15782	0.0463884
C17orf80|43221|ES	1.99154	4.90216	1.02552	23.4331	0.0464217
TTLL3|63220|ES	-1.99149	0.340074	0.117642	0.983071	0.0464271
ARAP1|17640|AP	-1.99148	0.293831	0.0880268	0.980802	0.0464277
NPIPB5|35567|ES	1.9913	2.56192	1.01491	6.46696	0.0464478
SH2D3C|87662|AP	-1.9908	0.347084	0.122458	0.983744	0.0465031
USPL1|25573|ES	1.99078	3.01658	1.01724	8.94559	0.0465054
PDZD7|12863|AT	1.98988	3.48955	1.01897	11.9503	0.0466039
SSH2|40062|AT	-1.98973	0.349932	0.124391	0.984413	0.0466203
PORCN|88985|ES	1.98955	4.42982	1.02238	19.1937	0.0466402
MLH3|28468|ES	1.98873	3.90397	1.01989	14.9437	0.0467314
APOPT1|29464|ES	-1.98711	0.286181	0.0833114	0.983055	0.0469104
IL11RA|86208|AP	1.98645	1.80984	1.00794	3.24971	0.0469838
ACP5|47751|ES	1.98626	3.61631	1.01717	12.857	0.0470042
MOBP|64190|AT	-1.98516	0.425862	0.183334	0.989222	0.0471262
ZNF329|52415|ES	-1.985	0.427952	0.185114	0.989351	0.0471441
FMO5|7367|AT	-1.98418	0.431481	0.188095	0.989795	0.0472361
COL1A1|412209|ES	-1.98417	0.228176	0.0530114	0.982136	0.0472371
S100A3|7716|AP	1.98397	2.96871	1.01325	8.69799	0.0472595
TANK|55743|ES	-1.98319	0.291786	0.0863764	0.985677	0.0473461
NIF3L1|56774|AA	-1.98259	0.231911	0.0546872	0.983458	0.0474128
PSD4|55040|AA	1.98019	4.18663	1.01473	17.2734	0.0476824
ACAD10|24536|ES	1.97949	4.0633	1.01392	16.2836	0.0477613
ING5|58407|AT	-1.97874	0.218227	0.0483159	0.985659	0.0478452
ING5|58408|AT	1.97874	4.58239	1.01455	20.6971	0.0478452
RRP8|14159|ES	-1.97807	0.473812	0.226038	0.993186	0.0479208
BCAR1|37601|AD	1.97801	4.77443	1.01436	22.4724	0.047928
OSBP2|61802|AP	-1.97799	0.183298	0.0341217	0.984658	0.04793
ZNF273|79842|AT	-1.97738	0.245793	0.0611655	0.987719	0.0479991
ZNF273|79843|AT	1.97727	4.06816	1.01236	16.3479	0.0480112
ZNF692|10549|AP	1.97712	2.21467	1.00692	4.87106	0.048028
OCLN|72377|AP	1.97669	4.46643	1.01275	19.6979	0.0480762
DMAP1|2545|RI	-1.9757	0.255916	0.0662077	0.989202	0.0481885
LILRB1|51917|AP	1.97546	3.76921	1.01047	14.0598	0.0482154
LTBP3|16862|AP	1.97533	2.42513	1.00691	5.84087	0.048231
UBE2F|58182|ES	-1.97469	0.461833	0.214523	0.994255	0.0483033
PHF19|87402|AT	1.97418	3.72505	1.00952	13.7452	0.0483608
PHF19|87401|AT	-1.97418	0.268453	0.0727528	0.990573	0.0483609
S100A3|7715|AP	-1.97358	0.333146	0.111831	0.992445	0.0484294
FYB|71855|AP	-1.97331	0.184282	0.0343504	0.988627	0.0484604
POLG|32420|AD	-1.97133	0.229916	0.0533113	0.991564	0.0486867
GALK1|43493|AT	-1.97071	0.296768	0.0886562	0.993401	0.0487576
GALK1|43494|AT	1.97068	3.36956	1.00663	11.2792	0.0487607
MTMR14|63114|ES	-1.97019	0.245335	0.0606295	0.992736	0.048817
PXN|24742|AP	1.96975	3.41859	1.00613	11.6156	0.0488667
CIDEB|26958|AP	1.96831	3.23081	1.00498	10.3864	0.0490328
CIDEB|26957|AP	-1.96793	0.309586	0.0962994	0.995264	0.0490759
STK25|58384|AP	1.96781	2.88901	1.00424	8.31117	0.0490897
TCEB1|84212|ES	1.9672	3.41879	1.00453	11.6354	0.0491597
APOBEC3F|62276|AT	1.96627	3.13927	1.00367	9.81894	0.0492676
APOBEC3F|62275|AT	-1.96627	0.318546	0.101844	0.996339	0.0492677
C5orf45|74985|AD	-1.96606	0.207362	0.0432089	0.995137	0.0492922
CFLAR|56799|ES	-1.96544	0.332485	0.110886	0.996935	0.049363
SFI1|61876|ES	-1.96536	0.272053	0.0742779	0.996435	0.049373
CARKD|26254|AA	-1.9648	0.209484	0.0440527	0.996163	0.0494378
COL1A1|282807|ES	1.96457	4.57906	1.00357	20.8932	0.0494644
PUS7L|21244|AD	1.96302	2.42511	1.00138	5.87306	0.049644
OCIAD1|69246|ES	-1.96299	0.336989	0.113752	0.998326	0.0496477
SULF1|84104|AP	-1.96249	0.268953	0.0724583	0.99831	0.0497052
MOV10L1|62778|AT	-1.96082	0.425282	0.180933	0.999627	0.0499
SMC6|52733|ES	-1.96029	0.369965	0.136897	0.999834	0.0499617
LDB2|68844|ES	-1.96008	0.459885	0.211504	0.999955	0.0499867
