# Supplementary material for: Switched alternative splicing events as attractive features in lung squamous cell carcinoma
Source: Cancer Cell Int. 2022 Jan 5;22:5. doi: 10.1186/s12935-021-02429-2 (PMC8734344; doi:10.1186/s12935-021-02429-2)
Supplement: Supplementary file 10 — Additional file 10: Table S10. Alternative splicing events and their coefficient in the prognostic model. [file 12935_2021_2429_MOESM10_ESM.xls]

## Sheet: Table S10
Table S10. Alternative splicing events and their coefficient in the prognostic model.
ID	Coefficient
SSFA2|56438|AP	-9.33856
DRG2|39561|ES	-1.23543
DNAJC10|56461|AT	1.79146
LAMP2|89999|AT	-1.56724
C19orf47|49883|AD	-1.03951
IL32|33397|ES	-2.01301
MYLK|66479|AP	0.350805
COA1|79348|ES	1.72121
PSMA3|27692|ES	-1.85189
RASA4|97681|ES	0.567058
KANSL1|42011|AP	1.76078
TTBK1|76261|AT	-1.39777
RASGEF1B|69696|AA	1.39237
SSFA2|56439|AP	-8.93505
NPIPA5|34144|AP	1.09142
CEP68|53782|AD	-1.77934
ATXN7|65517|AP	-0.854583
ATXN7|65516|AP	-0.550772
USHBP1|48248|RI	-0.751584
CDIPT|35973|ES	1.15238
ABCD4|28393|ES	-1.59309
